# Supplementary material for: (2E)-2-(2-Phenyl­hydrazin-1-yl­idene)propanoic acid
Source: Acta Crystallogr Sect E Struct Rep Online. 2011 Apr 16;67(Pt 5):o1163. doi: 10.1107/S1600536811013717 (PMC3089133; doi:10.1107/S1600536811013717)
Supplement: Supplementary file 2 [file e-67-o1163-Isup2.hkl]

# 
# h,k,l, Fc-squared, Fo-squared, sigma(Fo-squared) and status flag 
# 
data_I
_shelx_title '  P21/c' 
_shelx_refln_list_code          4 
_shelx_F_calc_maximum      140.43 
_exptl_crystal_F_000       376.00 
_reflns_d_resolution_high  0.7701 
 
loop_ 
 _symmetry_equiv_pos_as_xyz 
 'x, y, z' 
 '-x, y+1/2, -z+1/2' 
 '-x, -y, -z' 
 'x, -y-1/2, z-1/2' 
 
_cell_length_a     7.3239 
_cell_length_b    12.0837 
_cell_length_c     9.6836 
_cell_angle_alpha  90.000 
_cell_angle_beta   99.119 
_cell_angle_gamma  90.000 
 
_shelx_F_squared_multiplier     1.000 
 
loop_ 
 _refln_index_h 
 _refln_index_k 
 _refln_index_l 
 _refln_F_squared_calc 
 _refln_F_squared_meas 
 _refln_F_squared_sigma 
 _refln_observed_status 
   1   0   0     1336.20     1262.08     16.60 o 
   2   0   0       36.09       34.95      1.74 o 
   3   0   0     1145.74     1071.10     11.60 o 
   4   0   0      567.60      572.96     11.58 o 
   5   0   0      127.32      158.86      6.04 o 
   6   0   0        0.62        0.45      0.97 o 
   7   0   0        7.60        7.00      1.68 o 
   8   0   0       12.36       13.62      2.67 o 
   9   0   0       43.78       49.36      7.78 o 
   1   1   0      182.69      177.63      3.44 o 
   2   1   0    12706.82    11983.13     40.13 o 
   3   1   0     1800.33     1772.81      9.41 o 
   4   1   0       97.82       98.95      2.82 o 
   5   1   0      101.23       97.13      3.53 o 
   6   1   0        2.53        1.67      0.70 o 
   7   1   0       31.41       32.45      2.69 o 
   8   1   0        6.58        4.74      1.24 o 
   9   1   0        6.41        3.28      1.67 o 
   0   2   0        2.31        0.59      0.67 o 
   1   2   0      762.13      745.52      7.44 o 
   2   2   0       83.32       90.68      2.10 o 
   3   2   0       14.52       16.06      1.08 o 
   4   2   0      660.40      654.73      7.39 o 
   5   2   0      555.62      559.54      7.86 o 
   6   2   0      110.07      108.42      4.45 o 
   7   2   0       23.97       27.40      2.44 o 
   8   2   0       56.63       62.87      4.33 o 
   9   2   0        1.54       -0.26      1.74 o 
   1   3   0      231.68      195.55      4.28 o 
   2   3   0      790.95      710.73      6.80 o 
   3   3   0      107.46      102.50      2.63 o 
   4   3   0       30.57       31.85      1.71 o 
   5   3   0      121.24      128.99      4.28 o 
   6   3   0      404.17      441.55     11.06 o 
   7   3   0        6.40        5.06      1.48 o 
   8   3   0       16.05       15.80      2.66 o 
   9   3   0        2.15        6.45      2.02 o 
   0   4   0     5196.64     5050.95    123.92 o 
   1   4   0      310.57      274.36      5.59 o 
   2   4   0       65.22       73.40      2.54 o 
   3   4   0       40.43       47.75      1.92 o 
   4   4   0      360.48      374.06      6.11 o 
   5   4   0       87.74      101.09      3.89 o 
   6   4   0       13.99       11.15      1.39 o 
   7   4   0      142.87      141.27      6.40 o 
   8   4   0        4.84       15.41      3.66 o 
   9   4   0       34.38       36.02      4.55 o 
   1   5   0        5.07        2.28      0.72 o 
   2   5   0      862.16      872.11     10.84 o 
   3   5   0      443.15      460.96      7.41 o 
   4   5   0      156.79      161.48      4.80 o 
   5   5   0       36.02       34.42      2.12 o 
   6   5   0        1.10        1.51      0.97 o 
   7   5   0       23.34       26.76      2.64 o 
   8   5   0        2.12        4.82      1.93 o 
   0   6   0      350.81      393.24      7.30 o 
   1   6   0     1215.29     1357.31     19.11 o 
   2   6   0      115.55      121.00      4.33 o 
   3   6   0       36.36       48.56      3.00 o 
   4   6   0       95.67      102.56      3.59 o 
   5   6   0       13.28       18.24      1.88 o 
   6   6   0        6.27        7.78      1.44 o 
   7   6   0        0.62       -0.31      1.20 o 
   8   6   0        1.36       -0.58      1.33 o 
   1   7   0      787.78      914.17     17.04 o 
   2   7   0      137.72      132.55      4.44 o 
   3   7   0        1.09        1.55      0.58 o 
   4   7   0       85.62       87.47      4.22 o 
   5   7   0        8.10       11.26      2.12 o 
   6   7   0      260.99      286.79     10.64 o 
   7   7   0        0.35        0.86      1.51 o 
   8   7   0       91.65       92.78      7.25 o 
   0   8   0      198.11      228.25     15.52 o 
   1   8   0        4.00        4.51      0.73 o 
   2   8   0      243.43      241.30      6.85 o 
   3   8   0        2.55        1.35      0.79 o 
   4   8   0      343.01      341.00     12.00 o 
   5   8   0        1.70       -0.60      1.31 o 
   6   8   0       46.40       40.86      4.71 o 
   7   8   0       97.27      102.14     10.87 o 
   8   8   0      189.89      180.07     12.85 o 
   1   9   0      102.41      103.75      7.96 o 
   2   9   0      156.73      136.44      9.27 o 
   3   9   0       12.29       11.73      2.19 o 
   4   9   0      825.90      786.70     29.76 o 
   5   9   0       23.20       23.39      3.61 o 
   6   9   0       38.91       37.73      4.80 o 
   7   9   0       98.30      108.14     10.29 o 
   0  10   0       32.56       31.59      6.81 o 
   1  10   0       47.76       40.41      6.03 o 
   2  10   0       78.17       74.67      3.28 o 
   3  10   0       15.37       15.54      2.15 o 
   4  10   0      298.56      313.01     15.63 o 
   5  10   0        2.07        2.49      1.33 o 
   6  10   0        2.30        1.13      4.56 o 
   7  10   0        7.19        5.44      5.22 o 
   1  11   0       15.73       15.27      3.60 o 
   2  11   0       25.27       22.87      4.30 o 
   3  11   0      116.88      103.91     14.66 o 
   4  11   0      156.84      169.58     12.09 o 
   5  11   0        4.42       -0.20      1.43 o 
   6  11   0      154.47      158.46     10.95 o 
   0  12   0      125.67      136.16     15.25 o 
   1  12   0      195.81      180.46     12.40 o 
   2  12   0       96.12       89.96      8.87 o 
   3  12   0       47.51       40.86      6.13 o 
   4  12   0        1.03        1.20      1.89 o 
   5  12   0        1.92       -2.31      2.04 o 
   6  12   0        1.24        1.84      2.13 o 
   1  13   0       44.64       30.79      5.52 o 
   2  13   0      118.69       98.17      9.76 o 
   3  13   0        1.26        0.70      5.51 o 
   4  13   0        0.28        1.11      2.19 o 
   5  13   0        0.51        4.86      2.43 o 
   0  14   0       52.02       55.22     10.82 o 
   1  14   0        5.94        9.74      3.23 o 
   2  14   0        3.34        3.25      4.09 o 
   3  14   0        2.21        0.76      1.93 o 
   4  14   0       61.50       38.60      9.33 o 
   1  15   0       29.80       33.56      6.27 o 
   2  15   0       29.30       34.72      8.74 o 
  -9   1   1        1.18        2.57      1.62 o 
  -8   1   1       59.42       56.45      3.87 o 
  -7   1   1        2.10       12.25      1.45 o 
  -6   1   1       43.08       44.90      3.32 o 
  -5   1   1      210.13      174.02     22.48 o 
  -4   1   1       33.44       32.27      1.62 o 
  -3   1   1       10.17       11.66      0.84 o 
  -2   1   1    15228.60    14622.14    189.33 o 
  -1   1   1      116.92      118.25      2.80 o 
   0   1   1     2931.97     2838.79     12.13 o 
   1   1   1        5.34        3.09      0.35 o 
   2   1   1        0.30        3.54      1.42 o 
   3   1   1      162.22      140.61      2.48 o 
   4   1   1        0.09        0.16      0.37 o 
   5   1   1       14.97       13.75      1.21 o 
   6   1   1      132.74      131.21      3.93 o 
   7   1   1        6.97        6.00      1.20 o 
   8   1   1        6.31        0.72      1.62 o 
   9   1   1       92.60       85.05      6.25 o 
  -9   2   1       17.13       12.96      2.54 o 
  -8   2   1       71.71       69.91      4.30 o 
  -7   2   1       41.62       44.98      3.15 o 
  -6   2   1       33.55       29.97      2.72 o 
  -5   2   1       90.14       98.57      3.50 o 
  -4   2   1       61.10       72.84      2.61 o 
  -3   2   1       60.85       54.52      1.96 o 
  -2   2   1      303.95      302.59      5.34 o 
  -1   2   1     1241.23     1235.29     12.45 o 
   0   2   1     4109.34     3965.61     23.92 o 
   1   2   1       15.40       10.81      0.65 o 
   2   2   1       20.21       14.03      0.87 o 
   3   2   1      545.75      603.10      5.59 o 
   4   2   1      382.87      376.88      5.07 o 
   5   2   1      108.06      121.17      3.07 o 
   6   2   1       23.96       26.45      2.19 o 
   7   2   1        7.35        5.77      1.15 o 
   8   2   1       96.96      101.27      7.07 o 
   9   2   1        2.33       -1.27      1.15 o 
  -9   3   1        6.93        2.53      1.42 o 
  -8   3   1       15.93       16.69      2.33 o 
  -7   3   1      177.75      176.90      6.85 o 
  -6   3   1       28.15       29.86      3.24 o 
  -5   3   1       15.47       16.10      1.60 o 
  -4   3   1      131.09      121.63      5.48 o 
  -3   3   1      526.13      526.65      6.17 o 
  -2   3   1     1009.57      982.50     12.40 o 
  -1   3   1      557.31      583.33      9.65 o 
   0   3   1      266.94      259.54      7.23 o 
   1   3   1       70.87       67.74      1.75 o 
   2   3   1       26.14       30.10      1.24 o 
   3   3   1      622.02      657.72      6.48 o 
   4   3   1       15.70       16.60      1.66 o 
   5   3   1      518.67      529.12      7.53 o 
   6   3   1      112.70      112.19      4.43 o 
   7   3   1       65.61       68.23      4.15 o 
   8   3   1       37.52       30.18      4.00 o 
   9   3   1        0.37        1.93      2.24 o 
  -9   4   1        1.59        2.52      2.39 o 
  -8   4   1       20.45       16.38      2.30 o 
  -7   4   1        0.01        1.49      1.18 o 
  -6   4   1       23.83       30.73      2.36 o 
  -5   4   1      298.31      292.37      6.18 o 
  -4   4   1      142.83      144.22      4.27 o 
  -3   4   1       55.55       56.01      2.49 o 
  -2   4   1      442.44      438.11      7.52 o 
  -1   4   1     2144.53     2209.90     25.33 o 
   0   4   1      906.89      962.22     28.10 o 
   1   4   1      596.06      610.78      5.83 o 
   2   4   1       90.38       87.11      2.36 o 
   3   4   1       22.52       28.51      1.35 o 
   4   4   1      235.57      231.27      5.08 o 
   5   4   1      131.17      129.59      3.83 o 
   6   4   1       41.12       39.07      2.90 o 
   7   4   1        0.02        0.50      0.84 o 
   8   4   1       66.33       69.60      6.82 o 
  -8   5   1        0.00       -0.29      1.01 o 
  -7   5   1      126.91      135.48      6.03 o 
  -6   5   1       20.42       22.29      2.05 o 
  -5   5   1       19.27       18.59      1.76 o 
  -4   5   1       76.19       72.26      3.23 o 
  -3   5   1     2168.77     2205.29     19.63 o 
  -2   5   1      118.88      110.38      4.12 o 
  -1   5   1      737.15      802.27     13.05 o 
   0   5   1      115.24      125.25      6.41 o 
   1   5   1     1855.72     1888.60     30.96 o 
   2   5   1       16.88       11.19      0.99 o 
   3   5   1        4.73        5.11      0.89 o 
   4   5   1       12.86        9.98      1.00 o 
   5   5   1       62.72       60.56      2.92 o 
   6   5   1       80.47       78.46      3.53 o 
   7   5   1       13.03       14.23      1.96 o 
   8   5   1        0.18       -0.73      1.35 o 
  -8   6   1       24.17       23.15      3.26 o 
  -7   6   1        1.38        1.94      1.26 o 
  -6   6   1       17.44       20.54      2.42 o 
  -5   6   1       87.37       79.92      3.81 o 
  -4   6   1      219.47      202.73      5.32 o 
  -3   6   1      542.06      572.68      9.46 o 
  -2   6   1       53.99       63.00      3.49 o 
  -1   6   1     2654.08     2905.25     20.92 o 
   0   6   1        9.17        4.60      0.82 o 
   1   6   1       22.97       27.73      2.01 o 
   2   6   1      161.91      165.45      3.85 o 
   3   6   1       51.26       47.90      2.43 o 
   4   6   1       15.36       13.74      1.38 o 
   5   6   1        1.13        2.69      1.09 o 
   6   6   1        6.97        5.11      1.02 o 
   7   6   1       16.77       16.22      2.14 o 
   8   6   1       24.96       27.05      4.18 o 
  -8   7   1        7.31        7.29      2.11 o 
  -7   7   1        5.64        8.01      1.97 o 
  -6   7   1       11.96       10.74      2.20 o 
  -5   7   1       14.46       14.05      2.06 o 
  -4   7   1      499.17      500.47      9.99 o 
  -3   7   1       25.29       23.22      2.07 o 
  -2   7   1        0.24        0.34      0.60 o 
  -1   7   1       33.57       23.58      3.36 o 
   0   7   1      276.15      293.74      6.98 o 
   1   7   1       73.80       78.89      3.87 o 
   2   7   1      131.06      136.92      3.79 o 
   3   7   1        0.08       -0.09      0.49 o 
   4   7   1        0.13        0.74      0.52 o 
   5   7   1       35.82       37.26      3.05 o 
   6   7   1        3.01        2.37      1.43 o 
   7   7   1        0.88        0.60      1.71 o 
   8   7   1      186.45      162.33     14.26 o 
  -8   8   1       42.77       44.26      5.96 o 
  -7   8   1        6.90        5.57      1.75 o 
  -6   8   1      183.62      179.34     14.53 o 
  -5   8   1       80.53       80.04      6.39 o 
  -4   8   1      163.55      151.99      6.97 o 
  -3   8   1        2.48        1.56      1.07 o 
  -2   8   1      123.03      108.79      4.92 o 
  -1   8   1       16.77       28.90      2.94 o 
   0   8   1      105.08      114.47      4.88 o 
   1   8   1       84.01       85.27      4.00 o 
   2   8   1     1099.05     1082.02     11.97 o 
   3   8   1       12.84       13.10      1.71 o 
   4   8   1      199.76      183.54      6.36 o 
   5   8   1        5.94        5.96      2.84 o 
   6   8   1      199.91      210.97     10.44 o 
   7   8   1       11.16       10.78      3.65 o 
  -7   9   1       35.61       36.03      4.82 o 
  -6   9   1      348.85      339.59     17.93 o 
  -5   9   1       14.53       16.06      3.26 o 
  -4   9   1        1.76        0.99      1.11 o 
  -3   9   1      168.52      171.41      7.92 o 
  -2   9   1      198.84      223.96      7.83 o 
  -1   9   1       20.53       21.12      2.20 o 
   0   9   1        3.75        3.23      1.22 o 
   1   9   1       54.45       65.23      6.34 o 
   2   9   1      420.62      399.43     15.77 o 
   3   9   1        0.36        0.40      0.72 o 
   4   9   1       42.36       39.91      5.25 o 
   5   9   1       13.78       17.90      3.11 o 
   6   9   1      914.28      912.27     22.81 o 
   7   9   1       67.62       73.85      9.01 o 
  -7  10   1       46.02       38.82      5.24 o 
  -6  10   1      254.38      240.16     13.10 o 
  -5  10   1       40.16       39.28      4.87 o 
  -4  10   1       83.94       87.13      6.29 o 
  -3  10   1       12.91       11.25      2.51 o 
  -2  10   1        0.30        0.61      1.39 o 
  -1  10   1       85.28      109.11      7.12 o 
   0  10   1        6.15        6.77      2.04 o 
   1  10   1        1.42        0.58      1.96 o 
   2  10   1      416.53      388.35     16.42 o 
   3  10   1        0.18        0.27      0.57 o 
   4  10   1      771.88      794.54     24.38 o 
   5  10   1       73.03       78.11      6.80 o 
   6  10   1       84.67       83.24      7.13 o 
   7  10   1       14.50       11.82      3.65 o 
  -6  11   1       12.26       16.50      3.29 o 
  -5  11   1       20.31       20.71      3.64 o 
  -4  11   1       75.24       72.62      8.13 o 
  -3  11   1        2.39        2.71      1.93 o 
  -2  11   1        0.56        0.12      1.38 o 
  -1  11   1        5.81        5.61      1.05 o 
   0  11   1       56.24       62.22      7.33 o 
   1  11   1       42.36       33.14      5.07 o 
   2  11   1       13.51        8.45      2.71 o 
   3  11   1       51.10       47.47      6.23 o 
   4  11   1       37.48       44.65      6.24 o 
   5  11   1        0.71       -0.96      2.01 o 
   6  11   1        1.56       -0.59      1.13 o 
  -6  12   1       26.69       24.12      5.96 o 
  -5  12   1       46.30       57.27      7.63 o 
  -4  12   1       36.41       34.35      5.73 o 
  -3  12   1       10.32        5.60      3.16 o 
  -2  12   1       10.44        6.67      3.07 o 
  -1  12   1        2.70        5.44      2.46 o 
   0  12   1       22.79       13.72      3.46 o 
   1  12   1      177.07      157.17     11.66 o 
   2  12   1       33.99       29.34      5.00 o 
   3  12   1        2.59        2.79      2.05 o 
   4  12   1        0.69       -0.21      1.53 o 
   5  12   1        6.40        6.36      1.89 o 
  -5  13   1        2.04        2.86      2.18 o 
  -4  13   1        6.41        2.04      7.01 o 
  -3  13   1      121.03      130.34     11.52 o 
  -2  13   1        9.03       10.66      3.26 o 
  -1  13   1       58.02       60.85      7.72 o 
   0  13   1       48.35       42.39      6.34 o 
   1  13   1        9.14        3.70      2.65 o 
   2  13   1       38.54       36.56      5.93 o 
   3  13   1       31.43       29.15      5.40 o 
   4  13   1       60.89       58.35      7.63 o 
   5  13   1        0.08       -1.82      1.86 o 
  -4  14   1       22.73       21.29      6.97 o 
  -3  14   1        4.07        6.33      2.98 o 
  -2  14   1        4.57        8.50      3.18 o 
  -1  14   1        6.86        7.92      3.26 o 
   0  14   1       10.75       10.26      3.40 o 
   1  14   1       34.48       51.44      7.36 o 
   2  14   1       11.71        5.06      2.65 o 
   3  14   1       21.00       27.28      5.44 o 
   4  14   1       44.56       41.09      9.22 o 
  -2  15   1       58.91       65.32     12.44 o 
  -1  15   1        6.49        8.20      3.67 o 
   0  15   1        0.06       -2.09      2.03 o 
   1  15   1      120.43      160.19     13.52 o 
   2  15   1       38.58       45.41     10.15 o 
  -9   0   2       56.97       48.00      5.47 o 
  -8   0   2        6.87        6.27      1.83 o 
  -7   0   2        6.97        5.46      2.80 o 
  -6   0   2      859.65      797.03     15.61 o 
  -5   0   2     1118.32     1066.77     17.00 o 
  -4   0   2     8139.79     7907.41     68.34 o 
  -3   0   2      344.67      341.87      6.23 o 
  -2   0   2    19719.79    18503.56     98.94 o 
  -1   0   2        0.66        3.44      1.52 o 
   0   0   2     3477.77     3309.13     11.78 o 
   1   0   2      321.42      282.66      5.62 o 
   2   0   2      233.82      264.39      8.30 o 
   3   0   2      217.63      217.05      5.86 o 
   4   0   2     1049.72     1056.18     19.08 o 
   5   0   2       10.44        8.93      1.62 o 
   6   0   2        0.04        0.48      0.51 o 
   7   0   2      246.15      266.32     15.58 o 
   8   0   2      645.45      620.69     20.02 o 
   9   0   2        9.99       13.30      6.12 o 
  -9   1   2       26.44       21.99      3.36 o 
  -8   1   2       67.08       64.74      4.09 o 
  -7   1   2      449.99      454.01     12.38 o 
  -6   1   2      198.79      192.71      5.29 o 
  -5   1   2      220.21      210.80      5.03 o 
  -4   1   2     2199.45     1942.60    188.84 o 
  -3   1   2      182.94      173.09      4.15 o 
  -2   1   2     8706.26     8420.84    103.07 o 
  -1   1   2       12.47       10.45      1.65 o 
   0   1   2      806.09      773.71      5.60 o 
   1   1   2      388.87      346.93      2.93 o 
   2   1   2      176.29      171.79      3.06 o 
   3   1   2       55.51       29.85      7.64 o 
   4   1   2       60.34       70.98      1.88 o 
   5   1   2       17.43       15.51      1.10 o 
   6   1   2        0.01       -0.03      0.43 o 
   7   1   2       53.37       55.13      3.55 o 
   8   1   2       21.80       25.69      3.32 o 
   9   1   2       58.88       54.05      6.31 o 
  -9   2   2       85.97       75.86      7.00 o 
  -8   2   2       13.41       13.35      2.69 o 
  -7   2   2      203.30      215.55      7.50 o 
  -6   2   2      127.54      128.68      4.73 o 
  -5   2   2      126.38      124.85      5.45 o 
  -4   2   2       21.65       23.71      2.12 o 
  -3   2   2      192.19      171.96      3.25 o 
  -2   2   2      388.43      398.96      5.25 o 
  -1   2   2      198.30      196.17      6.90 o 
   0   2   2      610.01      622.82      6.44 o 
   1   2   2      336.92      339.14      3.73 o 
   2   2   2       85.98       84.68      1.83 o 
   3   2   2      179.55      198.27      3.28 o 
   4   2   2      108.42      127.82      2.72 o 
   5   2   2      213.73      210.27      3.92 o 
   6   2   2        0.86        1.39      0.47 o 
   7   2   2        0.25       -0.47      1.10 o 
   8   2   2       69.35       72.88      9.21 o 
  -9   3   2       35.89       26.68      3.75 o 
  -8   3   2      188.93      182.28      8.34 o 
  -7   3   2        6.56        9.51      1.98 o 
  -6   3   2       71.87       66.84      4.51 o 
  -5   3   2       59.36       59.94      3.04 o 
  -4   3   2        7.02        7.16      0.99 o 
  -3   3   2      151.55      154.57      3.85 o 
  -2   3   2        6.40        8.81      1.12 o 
  -1   3   2       40.44       29.49      2.37 o 
   0   3   2      176.64      146.20      4.01 o 
   1   3   2      476.78      489.02      5.42 o 
   2   3   2      569.44      561.36      5.55 o 
   3   3   2        2.33        3.15      0.49 o 
   4   3   2       35.87       53.97      1.88 o 
   5   3   2      183.86      177.69      4.16 o 
   6   3   2        0.06       -0.34      0.47 o 
   7   3   2       47.72       51.27      3.97 o 
   8   3   2        2.08        0.95      1.44 o 
  -9   4   2       79.89       73.70      7.03 o 
  -8   4   2       15.26        9.23      2.35 o 
  -7   4   2       28.62       25.53      2.81 o 
  -6   4   2      202.44      196.38      6.22 o 
  -5   4   2       31.59       35.55      2.14 o 
  -4   4   2      319.65      330.55      6.90 o 
  -3   4   2        0.09        0.36      0.46 o 
  -2   4   2      624.23      585.58     12.22 o 
  -1   4   2      100.18      129.04      4.54 o 
   0   4   2      572.80      589.05      9.07 o 
   1   4   2        1.76        1.47      0.81 o 
   2   4   2       37.29       35.74      1.56 o 
   3   4   2     1535.50     1671.75     13.84 o 
   4   4   2        0.01        0.40      0.39 o 
   5   4   2       31.85       32.01      2.06 o 
   6   4   2       12.17       11.22      1.22 o 
   7   4   2       37.30       45.15      6.09 o 
   8   4   2        0.06        0.85      1.80 o 
  -9   5   2       17.84       20.64      6.82 o 
  -8   5   2       13.90       11.89      2.02 o 
  -7   5   2       19.56       19.10      3.37 o 
  -6   5   2       12.73       17.34      2.15 o 
  -5   5   2      139.04      133.17      4.98 o 
  -4   5   2      250.29      257.70      6.87 o 
  -3   5   2      167.65      165.90      4.89 o 
  -2   5   2      746.90      761.50     14.82 o 
  -1   5   2      634.62      708.87     13.45 o 
   0   5   2        7.80       11.91      1.50 o 
   1   5   2       62.69       66.91      2.77 o 
   2   5   2       19.61       23.56      1.34 o 
   3   5   2      141.47      150.95      3.78 o 
   4   5   2       18.66       20.43      1.56 o 
   5   5   2       41.98       46.09      2.76 o 
   6   5   2       26.42       29.90      2.52 o 
   7   5   2       41.47       46.48      4.08 o 
   8   5   2        9.20       12.68      3.16 o 
  -8   6   2       28.50       29.25      3.91 o 
  -7   6   2       33.95       37.49      4.05 o 
  -6   6   2        3.38        2.43      0.91 o 
  -5   6   2      369.41      378.68      9.54 o 
  -4   6   2      190.47      187.12      5.41 o 
  -3   6   2        0.36        0.72      0.54 o 
  -2   6   2      147.10      172.34      7.63 o 
  -1   6   2      648.32      720.02     17.91 o 
   0   6   2        1.72        1.55      0.93 o 
   1   6   2        0.22        0.14      0.42 o 
   2   6   2        2.61        1.26      0.39 o 
   3   6   2        2.16        0.91      0.46 o 
   4   6   2       24.44       21.42      2.33 o 
   5   6   2       31.92       34.06      2.34 o 
   6   6   2       77.26       82.36      4.83 o 
   7   6   2        4.37        6.40      2.09 o 
   8   6   2        8.73       11.87      3.99 o 
  -8   7   2       42.05       37.94      4.46 o 
  -7   7   2        0.32        1.44      1.47 o 
  -6   7   2      291.39      300.82     10.34 o 
  -5   7   2       20.34       18.76      2.09 o 
  -4   7   2        0.66        2.24      1.02 o 
  -3   7   2      778.69      832.74     15.17 o 
  -2   7   2       26.88       33.08      2.45 o 
  -1   7   2       53.51       59.57      2.85 o 
   0   7   2      341.10      345.02      8.31 o 
   1   7   2        1.81        3.83      1.06 o 
   2   7   2      251.78      228.78      4.96 o 
   3   7   2       11.46       11.58      1.32 o 
   4   7   2        0.03        0.59      0.61 o 
   5   7   2       51.74       55.78      3.68 o 
   6   7   2      270.56      273.32     15.98 o 
   7   7   2      146.58      152.33     10.24 o 
   8   7   2       53.92       51.37     11.27 o 
  -8   8   2       52.25       47.19      7.08 o 
  -7   8   2        0.03        1.58      1.28 o 
  -6   8   2      181.21      185.70      9.03 o 
  -5   8   2       29.63       30.47      3.11 o 
  -4   8   2       69.06       70.09      4.60 o 
  -3   8   2       47.23       45.40      3.46 o 
  -2   8   2      137.56      159.35      7.24 o 
  -1   8   2       21.51       22.57      2.36 o 
   0   8   2      535.18      521.15      9.98 o 
   1   8   2       17.57       16.94      1.89 o 
   2   8   2       46.35       46.65      3.18 o 
   3   8   2       13.95       11.84      1.59 o 
   4   8   2      752.04      703.74     23.38 o 
   5   8   2      219.20      243.84     10.68 o 
   6   8   2      132.93      139.29      8.35 o 
   7   8   2        7.82       11.40      4.98 o 
  -7   9   2       17.78       21.01      3.82 o 
  -6   9   2      276.79      269.95     12.75 o 
  -5   9   2       23.67       22.36      3.64 o 
  -4   9   2        1.58        1.64      1.28 o 
  -3   9   2       90.79       97.15      5.95 o 
  -2   9   2       19.19       17.09      2.13 o 
  -1   9   2       69.46       68.77      6.70 o 
   0   9   2      963.05      975.44     15.33 o 
   1   9   2       34.72       31.99      3.27 o 
   2   9   2      651.95      643.26     15.03 o 
   3   9   2       78.30       75.87      4.41 o 
   4   9   2      158.01      176.59     10.73 o 
   5   9   2       45.60       44.84      4.86 o 
   6   9   2       10.26        6.43      2.32 o 
   7   9   2       16.78       17.07      5.23 o 
  -7  10   2       16.40       16.18      3.53 o 
  -6  10   2        5.92        5.48      2.32 o 
  -5  10   2        3.15        3.84      1.91 o 
  -4  10   2       11.33        9.96      3.09 o 
  -3  10   2        8.78        6.89      1.69 o 
  -2  10   2       50.36       43.36      5.82 o 
  -1  10   2        0.06        1.09      1.03 o 
   0  10   2        0.69       23.04      6.93 o 
   1  10   2       20.19       13.81      3.40 o 
   2  10   2      417.03      434.16     17.34 o 
   3  10   2       17.44       13.35      3.47 o 
   4  10   2       93.08       89.22      8.07 o 
   5  10   2       87.74       97.18      7.54 o 
   6  10   2        3.09       -3.67      2.60 o 
  -6  11   2       13.80        9.78      2.79 o 
  -5  11   2       33.95       37.10      6.12 o 
  -4  11   2       11.61        9.92      3.16 o 
  -3  11   2       60.08       47.21      6.40 o 
  -2  11   2        7.63        6.07      2.38 o 
  -1  11   2       42.64       30.35      5.11 o 
   0  11   2       19.22       13.69      2.10 o 
   1  11   2        1.68        0.74      0.96 o 
   2  11   2      181.54      190.40     14.90 o 
   3  11   2        9.03        7.38      2.67 o 
   4  11   2       99.91       98.56     13.59 o 
   5  11   2       10.58        9.76      2.62 o 
   6  11   2       26.33       31.93      7.14 o 
  -6  12   2       79.75       68.75      7.15 o 
  -5  12   2      147.71      143.78     12.42 o 
  -4  12   2        1.65        2.65      1.87 o 
  -3  12   2        0.30        0.66      1.41 o 
  -2  12   2        0.17        2.30      5.07 o 
  -1  12   2       99.96       72.84      4.71 o 
   0  12   2       35.82       30.59      3.14 o 
   1  12   2       28.54       15.95      4.06 o 
   2  12   2       97.45       90.96      8.95 o 
   3  12   2       28.86       33.94      5.38 o 
   4  12   2       74.68       78.96      8.44 o 
   5  12   2       19.28       14.02      3.19 o 
  -5  13   2        0.41        4.62      4.18 o 
  -4  13   2       67.74       62.02      8.32 o 
  -3  13   2       27.33       28.94      5.57 o 
  -2  13   2       25.87       19.24      4.43 o 
  -1  13   2       14.40        5.81      2.50 o 
   0  13   2        0.51        1.15      1.69 o 
   1  13   2       24.90       30.18      5.51 o 
   2  13   2       31.39       43.24      6.44 o 
   3  13   2       39.56       58.33      7.54 o 
   4  13   2        1.09        3.54      2.84 o 
  -4  14   2       19.34       13.52      6.03 o 
  -3  14   2        0.67       -0.38      2.03 o 
  -2  14   2       15.67       17.20      4.37 o 
  -1  14   2       22.76       31.30      5.78 o 
   0  14   2        0.82        9.58      3.39 o 
   1  14   2       13.85       11.22      3.42 o 
   2  14   2       33.75       34.31      6.15 o 
   3  14   2       54.21       55.42     11.60 o 
   0  15   2        0.00       -4.95      3.47 o 
   1  15   2        9.15       10.43      5.27 o 
   2  15   2       12.78       16.60      6.50 o 
  -9   1   3        7.92        8.45      2.19 o 
  -8   1   3        6.48        0.78      1.60 o 
  -7   1   3       91.05       95.46      5.06 o 
  -6   1   3      174.67      176.51      5.72 o 
  -5   1   3        0.08        0.06      0.55 o 
  -4   1   3     3758.89     3790.70     25.98 o 
  -3   1   3      338.59      317.41      5.57 o 
  -2   1   3       48.60       63.26      5.85 o 
  -1   1   3       83.34       71.67      2.42 o 
   0   1   3      468.51      466.61      4.11 o 
   1   1   3       73.49       64.44      1.48 o 
   2   1   3      625.46      624.13      5.26 o 
   3   1   3      254.96      258.30      6.77 o 
   4   1   3       20.42       22.56      1.08 o 
   5   1   3        0.46       -0.39      0.36 o 
   6   1   3      451.92      420.75     11.07 o 
   7   1   3      131.33      134.35      7.14 o 
   8   1   3      331.72      342.88     12.24 o 
  -9   2   3       97.10       84.50      7.58 o 
  -8   2   3        0.27       -0.89      1.46 o 
  -7   2   3        9.51        8.91      1.71 o 
  -6   2   3      177.04      175.48      5.61 o 
  -5   2   3       58.21       64.75      3.27 o 
  -4   2   3      662.65      636.55     11.73 o 
  -3   2   3        0.05        0.65      0.89 o 
  -2   2   3      728.90      759.48     10.97 o 
  -1   2   3      611.72      595.75     10.93 o 
   0   2   3        3.16        4.88      0.59 o 
   1   2   3       19.68       21.73      0.99 o 
   2   2   3      219.48      235.39      3.81 o 
   3   2   3      926.87     1049.57     12.60 o 
   4   2   3      120.86      127.96      3.15 o 
   5   2   3       34.70       33.82      2.00 o 
   6   2   3       70.79       72.47      3.22 o 
   7   2   3       16.59       16.81      2.90 o 
   8   2   3      301.11      303.21     12.82 o 
  -9   3   3        4.73        2.77      1.98 o 
  -8   3   3       43.63       47.14      4.19 o 
  -7   3   3       19.54       21.62      2.45 o 
  -6   3   3        6.58       41.51     12.80 o 
  -5   3   3        7.62       11.30      1.73 o 
  -4   3   3      222.75      219.74      5.33 o 
  -3   3   3        6.56        7.29      0.86 o 
  -2   3   3      243.35      242.10      4.54 o 
  -1   3   3        0.55        1.31      0.56 o 
   0   3   3      635.49      695.52      8.88 o 
   1   3   3     5041.66     5175.82     17.19 o 
   2   3   3      705.93      723.51      6.19 o 
   3   3   3        3.42        3.51      0.49 o 
   4   3   3       10.42        9.07      0.73 o 
   5   3   3      126.42      140.81      4.81 o 
   6   3   3      155.08      156.92      5.12 o 
   7   3   3        2.39        3.82      1.38 o 
   8   3   3       46.56       45.35      5.05 o 
  -9   4   3       17.15       16.48      4.22 o 
  -8   4   3        4.31        5.41      1.57 o 
  -7   4   3       53.46       63.67      4.73 o 
  -6   4   3      179.49      173.29      8.45 o 
  -5   4   3      278.94      284.35      7.59 o 
  -4   4   3        0.19        0.20      0.48 o 
  -3   4   3       63.32       69.66      2.85 o 
  -2   4   3        9.79       10.37      1.80 o 
  -1   4   3       32.77       36.09      2.58 o 
   0   4   3      259.79      278.79      5.43 o 
   1   4   3      416.97      452.09      6.16 o 
   2   4   3      516.61      542.51      6.09 o 
   3   4   3      489.08      492.66      7.63 o 
   4   4   3      727.37      744.20      8.54 o 
   5   4   3       58.70       52.63      2.26 o 
   6   4   3        4.99        3.64      1.62 o 
   7   4   3        0.77        2.08      1.35 o 
   8   4   3        5.00        1.86      1.41 o 
  -8   5   3       17.97       19.33      3.07 o 
  -7   5   3      152.85      144.19      9.63 o 
  -6   5   3        0.06        0.01      0.74 o 
  -5   5   3       77.54       75.71      3.91 o 
  -4   5   3        0.37        0.53      0.57 o 
  -3   5   3      657.43      697.97     11.63 o 
  -2   5   3      338.91      346.14     10.40 o 
  -1   5   3      229.81      234.24      8.74 o 
   0   5   3       58.83       78.24      4.00 o 
   1   5   3       49.00       37.21      1.97 o 
   2   5   3      462.50      474.27      7.77 o 
   3   5   3      198.47      128.01     23.54 o 
   4   5   3       70.46       68.96      4.96 o 
   5   5   3       32.15       34.71      2.11 o 
   6   5   3       95.35      109.91      6.73 o 
   7   5   3        3.26        2.70      1.56 o 
   8   5   3       22.91       20.50      5.20 o 
  -8   6   3       10.12       11.79      2.56 o 
  -7   6   3        7.08        6.97      1.86 o 
  -6   6   3       36.92       34.99      3.26 o 
  -5   6   3      284.31      303.85      8.25 o 
  -4   6   3      141.59      141.91      4.86 o 
  -3   6   3      296.57      320.43      7.50 o 
  -2   6   3       53.54       64.13      7.03 o 
  -1   6   3       41.14       31.82      2.79 o 
   0   6   3      425.25      480.66      7.41 o 
   1   6   3        0.87        0.50      0.58 o 
   2   6   3        0.01        0.26      0.82 o 
   3   6   3      298.00      278.34      8.45 o 
   4   6   3       66.02       63.08      3.81 o 
   5   6   3       20.48       18.10      1.82 o 
   6   6   3       10.72        8.23      2.08 o 
   7   6   3       27.20       25.55      4.67 o 
  -8   7   3      103.22       83.88      9.47 o 
  -7   7   3        0.31       -1.55      1.59 o 
  -6   7   3      123.88      127.40      7.25 o 
  -5   7   3       69.35       76.20      4.41 o 
  -4   7   3       39.48       38.89      3.48 o 
  -3   7   3        5.40        7.05      1.48 o 
  -2   7   3       59.04       52.18      4.02 o 
  -1   7   3        0.38       -0.99      1.34 o 
   0   7   3      139.00      131.99      5.23 o 
   1   7   3      264.36      260.67      6.49 o 
   2   7   3      362.74      349.33      7.72 o 
   3   7   3       30.57       27.97      2.08 o 
   4   7   3      147.33      140.97      5.62 o 
   5   7   3       69.83       76.62      5.56 o 
   6   7   3      415.56      439.69     16.67 o 
   7   7   3       44.58       46.06      7.74 o 
  -8   8   3      278.96      243.87     16.44 o 
  -7   8   3        1.76        2.08      1.46 o 
  -6   8   3        6.35        4.00      1.45 o 
  -5   8   3       18.75       22.38      2.60 o 
  -4   8   3       19.00       20.08      2.69 o 
  -3   8   3      169.65      162.18      8.05 o 
  -2   8   3      527.01      540.04     18.87 o 
  -1   8   3       21.45       22.74      1.58 o 
   0   8   3        0.17        0.52      0.71 o 
   1   8   3       10.97        8.91      1.55 o 
   2   8   3      131.78      128.11      5.84 o 
   3   8   3       32.52       29.99      2.88 o 
   4   8   3     1766.81     1874.96     28.54 o 
   5   8   3      140.99      136.87      7.90 o 
   6   8   3       64.86       60.48      6.49 o 
   7   8   3      104.62      123.76     12.97 o 
  -7   9   3       58.92       61.50      6.78 o 
  -6   9   3        0.09       -0.91      1.36 o 
  -5   9   3        1.21       -0.89      1.32 o 
  -4   9   3       14.32       16.58      2.81 o 
  -3   9   3       16.64       13.84      1.98 o 
  -2   9   3       69.55       72.22      4.31 o 
  -1   9   3        0.34        0.27      1.28 o 
   0   9   3     1104.18     1143.24     17.66 o 
   1   9   3       98.71       95.45      5.92 o 
   2   9   3     1400.23     1385.12     23.28 o 
   3   9   3       85.62       89.49      7.51 o 
   4   9   3      332.53      347.27     13.03 o 
   5   9   3       55.27       61.46      5.65 o 
   6   9   3      127.17      142.30     12.19 o 
  -7  10   3        3.14        3.75      2.96 o 
  -6  10   3        0.01        0.83      1.48 o 
  -5  10   3        3.16        1.06      1.43 o 
  -4  10   3        5.78        3.69      4.06 o 
  -3  10   3        2.01        0.86      0.70 o 
  -2  10   3       10.58        9.23      1.62 o 
  -1  10   3      143.42      127.97      9.84 o 
   0  10   3     1413.86     1399.56     30.60 o 
   1  10   3       10.02        7.21      1.80 o 
   2  10   3      650.03      636.82     16.14 o 
   3  10   3      164.50      169.56     17.34 o 
   4  10   3       42.26       37.43      4.56 o 
   5  10   3       11.63       13.86      2.83 o 
   6  10   3       38.00       38.78      6.52 o 
  -6  11   3       22.10       16.44      3.54 o 
  -5  11   3        2.39        0.34      6.02 o 
  -4  11   3        6.37       12.94     10.27 o 
  -3  11   3       16.92        9.48      6.38 o 
  -2  11   3      163.75      231.31     77.92 o 
  -1  11   3      182.38      154.23      9.38 o 
   0  11   3       62.46       73.51      5.42 o 
   1  11   3       10.21       11.61      2.65 o 
   2  11   3      102.80      112.49      7.07 o 
   3  11   3       21.03       22.85      4.25 o 
   4  11   3       34.26       38.92      5.61 o 
   5  11   3       60.18       63.29      8.48 o 
  -5  12   3       13.18       18.72      4.67 o 
  -4  12   3        0.30        3.77      2.69 o 
  -3  12   3       92.72       89.50      9.40 o 
  -2  12   3       27.47       27.92      5.30 o 
  -1  12   3       13.65        8.28      1.90 o 
   0  12   3        0.30        5.23      1.73 o 
   1  12   3       21.62       18.36      4.40 o 
   2  12   3        4.21        0.35      1.64 o 
   3  12   3       15.46       30.45      5.21 o 
   4  12   3       72.00       83.80     10.68 o 
   5  12   3       95.63       93.38     10.73 o 
  -5  13   3        0.67       -2.22      4.51 o 
  -4  13   3       19.21       16.15      4.60 o 
  -3  13   3       54.41       56.39      7.93 o 
  -2  13   3       17.23       11.09      3.46 o 
  -1  13   3       43.68       57.57      7.84 o 
   0  13   3      139.53      150.59     12.17 o 
   1  13   3        0.24       -0.88      1.64 o 
   2  13   3       31.48       34.81      5.92 o 
   3  13   3        7.60        7.51      2.89 o 
   4  13   3        9.30        8.69      3.01 o 
  -3  14   3       54.58       65.47      8.88 o 
  -2  14   3       13.05       11.45      3.56 o 
  -1  14   3        0.98        2.59      2.15 o 
   0  14   3        8.37       10.20      5.48 o 
   1  14   3       24.69       29.40      5.71 o 
   2  14   3       18.38       18.10      4.77 o 
   3  14   3        1.53        3.95      2.48 o 
   0  15   3       10.65       11.02      5.58 o 
   1  15   3        1.72        1.36      2.36 o 
  -9   0   4      131.07      124.11     11.21 o 
  -8   0   4        1.07        0.32      1.03 o 
  -7   0   4      163.06      163.66      8.64 o 
  -6   0   4     3302.41     3325.14     57.90 o 
  -5   0   4      396.34      398.41     12.74 o 
  -4   0   4        0.09        0.63      0.45 o 
  -3   0   4       25.75       24.38      2.51 o 
  -2   0   4      602.83      551.68     16.00 o 
  -1   0   4     1405.72     1368.81     28.70 o 
   0   0   4     1007.55     1059.93     10.33 o 
   1   0   4      178.43      176.59      3.59 o 
   2   0   4     1072.91     1068.82     27.65 o 
   3   0   4      122.32      115.91      5.71 o 
   4   0   4      227.11      242.25      8.58 o 
   5   0   4      110.35      101.81      6.36 o 
   6   0   4     1434.64     1505.94     27.59 o 
   7   0   4        0.07       -0.70      1.58 o 
   8   0   4      206.27      209.56     18.98 o 
  -9   1   4      151.32      138.12      9.74 o 
  -8   1   4      241.82      221.83      8.29 o 
  -7   1   4        1.63       -0.50      1.16 o 
  -6   1   4      129.10      118.22      4.30 o 
  -5   1   4        6.91        8.54      0.98 o 
  -4   1   4      564.16      618.68      8.19 o 
  -3   1   4      216.91      197.89      9.84 o 
  -2   1   4        0.22        0.16      1.00 o 
  -1   1   4        4.84        4.52      0.57 o 
   0   1   4     1571.28     1631.62     11.87 o 
   1   1   4      214.47      203.60      3.00 o 
   2   1   4       39.90       35.62      1.08 o 
   3   1   4       37.72       41.48      2.40 o 
   4   1   4       26.28       27.26      1.99 o 
   5   1   4      133.52      134.46      5.81 o 
   6   1   4      230.96      225.02      7.39 o 
   7   1   4       19.68       19.35      2.48 o 
   8   1   4       69.27       75.83      8.06 o 
  -9   2   4       11.49       10.67      3.48 o 
  -8   2   4       12.91       11.31      2.33 o 
  -7   2   4       37.99       35.17      2.88 o 
  -6   2   4      147.53      140.63      4.76 o 
  -5   2   4        6.38        5.68      1.17 o 
  -4   2   4      460.61      466.35     11.81 o 
  -3   2   4        5.64        1.99      1.44 o 
  -2   2   4        6.16        7.17      0.96 o 
  -1   2   4       29.67       24.31      1.33 o 
   0   2   4       41.24       40.99      1.52 o 
   1   2   4      375.72      396.14      4.40 o 
   2   2   4        3.51        2.00      0.35 o 
   3   2   4      447.62      424.68      6.36 o 
   4   2   4        7.93        4.82      1.00 o 
   5   2   4      142.58      150.86      8.07 o 
   6   2   4      235.88      226.80      9.71 o 
   7   2   4       48.00       54.59      5.16 o 
   8   2   4       37.69       41.16      6.00 o 
  -9   3   4        0.04       -4.08      2.72 o 
  -8   3   4        0.11       -1.39      3.80 o 
  -7   3   4        3.82        4.20      1.66 o 
  -6   3   4       13.68       15.53      2.40 o 
  -5   3   4        7.81       10.10      5.48 o 
  -4   3   4      144.95      146.00      6.72 o 
  -3   3   4      226.82      224.35      8.39 o 
  -2   3   4       13.63       12.89      2.64 o 
  -1   3   4      438.70      427.59      8.74 o 
   0   3   4       88.92      102.54      3.69 o 
   1   3   4     1033.27     1151.68      9.51 o 
   2   3   4        2.28        1.73      0.34 o 
   3   3   4        5.55        3.41      0.45 o 
   4   3   4       46.09       46.54      2.49 o 
   5   3   4       44.19       42.04      2.59 o 
   6   3   4       16.19       16.78      3.03 o 
   7   3   4       34.97       39.79      5.82 o 
   8   3   4       16.65       16.81      4.90 o 
  -9   4   4        4.51        1.82      1.97 o 
  -8   4   4        1.51       19.50      3.74 o 
  -7   4   4        0.55       -1.72      2.04 o 
  -6   4   4       74.02       87.81      8.58 o 
  -5   4   4        9.49        8.68      3.43 o 
  -4   4   4        7.45        7.38      0.88 o 
  -3   4   4      329.59      321.01      6.11 o 
  -2   4   4       51.68       53.31      4.16 o 
  -1   4   4     1596.12     1692.48     16.63 o 
   0   4   4       11.35       11.99      5.24 o 
   1   4   4      244.39      269.60      4.60 o 
   2   4   4        6.85        6.02      0.76 o 
   3   4   4      236.77      247.52      4.33 o 
   4   4   4       33.61       31.78      1.41 o 
   5   4   4        0.33        0.44      0.62 o 
   6   4   4       52.25       62.76      6.89 o 
   7   4   4        3.45        9.66      2.82 o 
   8   4   4        1.47       -2.62      3.00 o 
  -8   5   4       39.60       38.75      4.35 o 
  -7   5   4       10.02       13.23      3.12 o 
  -6   5   4       20.13       16.45      3.35 o 
  -5   5   4       55.35       52.13      2.87 o 
  -4   5   4       80.70       89.83      4.80 o 
  -3   5   4        4.00        2.42      1.00 o 
  -2   5   4      122.87      112.49      5.40 o 
  -1   5   4        0.94        1.07      0.82 o 
   0   5   4      234.22      241.93      5.76 o 
   1   5   4      612.47      657.83      7.72 o 
   2   5   4       23.43       17.81      2.98 o 
   3   5   4      108.70       93.74      3.19 o 
   4   5   4        0.37        0.03      0.39 o 
   5   5   4        2.27        1.79      0.45 o 
   6   5   4       10.90       11.86      2.96 o 
   7   5   4       75.60       80.72      7.14 o 
  -8   6   4       50.01       42.02      5.64 o 
  -7   6   4      141.74      137.75      9.63 o 
  -6   6   4       35.87       38.89      3.91 o 
  -5   6   4      157.36      169.36      5.74 o 
  -4   6   4       24.68       25.47      1.98 o 
  -3   6   4       14.45       15.52      2.06 o 
  -2   6   4        0.17       -0.34      0.91 o 
  -1   6   4       20.44       19.15      2.38 o 
   0   6   4      112.37      100.76      3.56 o 
   1   6   4      100.11      103.82      3.41 o 
   2   6   4       15.47       17.36      1.88 o 
   3   6   4        7.27        8.78      1.24 o 
   4   6   4      185.07      168.43      5.16 o 
   5   6   4        0.04       -0.68      0.61 o 
   6   6   4        0.06        0.33      1.79 o 
   7   6   4      147.54      147.31     11.27 o 
  -8   7   4       78.26       62.18     14.63 o 
  -7   7   4       63.58       66.22      6.83 o 
  -6   7   4        8.61       11.18      2.24 o 
  -5   7   4      231.65      236.40      7.34 o 
  -4   7   4        3.73        2.12      0.75 o 
  -3   7   4       21.90       21.58      2.63 o 
  -2   7   4       27.99       26.76      4.23 o 
  -1   7   4        0.04        0.89      1.02 o 
   0   7   4      403.89      380.70      6.63 o 
   1   7   4        0.22        0.41      0.38 o 
   2   7   4      791.53      776.35     11.84 o 
   3   7   4      158.15      150.50      5.31 o 
   4   7   4       46.34       53.23      3.42 o 
   5   7   4      236.13      243.39      8.72 o 
   6   7   4       22.80       20.25      5.10 o 
   7   7   4       21.86       27.17      6.02 o 
  -7   8   4       34.38       41.01      8.13 o 
  -6   8   4        5.66        2.79      1.56 o 
  -5   8   4       79.14       82.28      5.73 o 
  -4   8   4       84.33       88.40      6.81 o 
  -3   8   4       30.66       28.95      3.47 o 
  -2   8   4      371.32      367.01     16.19 o 
  -1   8   4       84.80       80.69      5.90 o 
   0   8   4      258.71      266.45      5.58 o 
   1   8   4       80.68       88.35      5.12 o 
   2   8   4     1180.81     1161.60     18.18 o 
   3   8   4       72.74       66.29      4.37 o 
   4   8   4       12.84       13.35      3.11 o 
   5   8   4        8.21        7.97      4.61 o 
   6   8   4        2.03        1.11      1.66 o 
  -7   9   4        5.00        7.95      2.82 o 
  -6   9   4        3.81        0.87      1.07 o 
  -5   9   4       51.10       53.40      4.83 o 
  -4   9   4        3.76        5.60      1.93 o 
  -3   9   4      156.68      159.89     11.54 o 
  -2   9   4     1059.16     1023.27     28.13 o 
  -1   9   4       74.36       72.67     12.70 o 
   0   9   4      307.60      299.01      9.45 o 
   1   9   4      154.33      145.13      6.58 o 
   2   9   4      216.72      206.93      9.22 o 
   3   9   4        0.05        0.35      1.18 o 
   4   9   4      135.88      134.15      8.07 o 
   5   9   4        6.76        4.33      2.66 o 
   6   9   4        3.28        4.21      2.47 o 
  -7  10   4        4.29        2.49      2.84 o 
  -6  10   4       12.45       11.99      3.93 o 
  -5  10   4        3.66        3.50      1.66 o 
  -4  10   4       91.47       98.06      9.81 o 
  -3  10   4       34.35       35.02      5.82 o 
  -2  10   4      121.41      127.11      5.43 o 
  -1  10   4       31.56       33.50      5.25 o 
   0  10   4       61.12       70.00      5.48 o 
   1  10   4        2.10        1.52      1.21 o 
   2  10   4        6.34        4.79      1.93 o 
   3  10   4      121.50      119.50      8.36 o 
   4  10   4        2.85        0.61      1.26 o 
   5  10   4        0.90       -0.26      1.86 o 
  -6  11   4        0.65       -3.92      2.61 o 
  -5  11   4        3.47        7.12      3.51 o 
  -4  11   4       15.74       17.99      4.40 o 
  -3  11   4        4.16        4.91      2.29 o 
  -2  11   4       73.42       63.41      7.62 o 
  -1  11   4        0.09       -2.11      1.41 o 
   0  11   4       61.51       62.00      5.32 o 
   1  11   4       70.65       57.64      7.91 o 
   2  11   4      132.51      151.92      8.54 o 
   3  11   4      105.82      119.15      9.75 o 
   4  11   4       13.66       17.69      3.85 o 
   5  11   4        6.60        8.96      3.47 o 
  -5  12   4       12.83        7.92      3.41 o 
  -4  12   4       47.87       56.27      7.99 o 
  -3  12   4        2.16        4.36      2.38 o 
  -2  12   4      153.25      157.39     12.62 o 
  -1  12   4      185.82      202.05      9.87 o 
   0  12   4        0.96        0.04      0.94 o 
   1  12   4        7.54        4.76      1.82 o 
   2  12   4       57.07       63.71      5.68 o 
   3  12   4        5.20        4.70      1.82 o 
   4  12   4       70.51       71.20      7.01 o 
  -4  13   4        8.75       15.43      4.55 o 
  -3  13   4       75.57       73.88      9.16 o 
  -2  13   4        5.41        3.15      6.57 o 
  -1  13   4        4.08       10.26      3.78 o 
   0  13   4      148.79      185.67     17.98 o 
   1  13   4      226.74      269.81     26.99 o 
   2  13   4       23.21       23.26      4.79 o 
   3  13   4        0.34        0.15      1.47 o 
  -2  14   4       11.52       23.37      5.36 o 
  -1  14   4       89.93       90.32     10.20 o 
   0  14   4       44.82       55.40      7.98 o 
   1  14   4        5.01        4.21      2.36 o 
   2  14   4        7.59        3.39      8.16 o 
  -9   1   5       32.64       25.85      7.34 o 
  -8   1   5      525.34      500.78     17.63 o 
  -7   1   5       23.63       26.71      2.86 o 
  -6   1   5      230.48      218.73      5.21 o 
  -5   1   5       33.55       27.40      1.57 o 
  -4   1   5        6.58        9.88      1.45 o 
  -3   1   5       26.75       18.03      3.25 o 
  -2   1   5        0.39        0.10      0.36 o 
  -1   1   5       70.03       66.76      2.38 o 
   0   1   5      378.75      386.12      4.84 o 
   1   1   5      502.71      413.26     51.77 o 
   2   1   5       34.82       37.24      1.41 o 
   3   1   5       46.16       39.89      2.58 o 
   4   1   5     1504.61     1521.86     16.88 o 
   5   1   5       39.03       41.33      3.24 o 
   6   1   5        8.75        5.11      2.51 o 
   7   1   5        0.36        2.07      1.56 o 
  -9   2   5        1.38        6.52      4.25 o 
  -8   2   5        3.72        7.37      4.67 o 
  -7   2   5        2.10        3.32      0.99 o 
  -6   2   5      633.58      681.85     14.07 o 
  -5   2   5        0.92        1.06      1.45 o 
  -4   2   5        6.47        7.13      2.86 o 
  -3   2   5      366.10      360.09     14.37 o 
  -2   2   5       11.74       13.81      1.68 o 
  -1   2   5      802.63      858.54      9.21 o 
   0   2   5       41.41       46.21      1.64 o 
   1   2   5      215.35      261.21      3.92 o 
   2   2   5      226.85      229.32      3.47 o 
   3   2   5       24.54       28.50      1.62 o 
   4   2   5      122.79      124.42      3.85 o 
   5   2   5       37.51       39.21      3.08 o 
   6   2   5      323.66      329.75     15.22 o 
   7   2   5       15.37       16.31      3.56 o 
  -9   3   5        1.12       -0.77      2.48 o 
  -8   3   5        0.10        1.95      2.27 o 
  -7   3   5       40.65       46.37      4.57 o 
  -6   3   5       99.38      104.78      9.64 o 
  -5   3   5      271.29      281.52     14.78 o 
  -4   3   5      429.79      428.39     17.10 o 
  -3   3   5      774.56      736.11     34.72 o 
  -2   3   5       14.46       16.29      1.66 o 
  -1   3   5     1320.93     1392.59      9.60 o 
   0   3   5      589.67      604.79      8.08 o 
   1   3   5      299.65      344.95      5.25 o 
   2   3   5      241.51      229.51      3.73 o 
   3   3   5       23.46       19.90      1.55 o 
   4   3   5        4.36        3.13      0.73 o 
   5   3   5      109.07      109.30      3.78 o 
   6   3   5       97.22      101.16      7.54 o 
   7   3   5       13.95       15.24      3.54 o 
  -8   4   5       22.64       26.01      5.43 o 
  -7   4   5       13.17        7.36      3.01 o 
  -6   4   5        6.19        8.07      3.20 o 
  -5   4   5       12.25       16.92      3.88 o 
  -4   4   5        0.00        0.62      1.46 o 
  -3   4   5       88.54       83.99      3.32 o 
  -2   4   5     1170.37     1224.89     16.12 o 
  -1   4   5     1143.00     1172.53     14.08 o 
   0   4   5       43.39       47.07      2.58 o 
   1   4   5       11.76        8.57      1.69 o 
   2   4   5      195.57      200.46      3.87 o 
   3   4   5        0.15        1.08      0.36 o 
   4   4   5       29.24       26.88      2.23 o 
   5   4   5       46.11       47.54      3.63 o 
   6   4   5       30.83       32.90      5.16 o 
   7   4   5      166.95      183.14     12.46 o 
  -8   5   5        3.44       -0.48      1.88 o 
  -7   5   5       13.67       14.53      3.52 o 
  -6   5   5        8.62        9.01      2.37 o 
  -5   5   5       15.54       13.73      2.98 o 
  -4   5   5      464.44      461.71      8.24 o 
  -3   5   5      109.48       96.75      4.34 o 
  -2   5   5       13.43       12.77      1.81 o 
  -1   5   5        0.29       -0.30      0.62 o 
   0   5   5      443.54      506.27     10.96 o 
   1   5   5      218.45      226.07      5.73 o 
   2   5   5        2.00        0.94      0.44 o 
   3   5   5        9.69       13.63      1.20 o 
   4   5   5       41.84       40.46      1.98 o 
   5   5   5      120.22      115.12      6.62 o 
   6   5   5       10.37        6.80      3.60 o 
   7   5   5       32.05       23.50      5.49 o 
  -8   6   5        8.76        6.27      2.25 o 
  -7   6   5       15.87       16.73      3.69 o 
  -6   6   5      256.51      271.19     13.24 o 
  -5   6   5       43.90       41.32      2.91 o 
  -4   6   5       27.62       27.19      2.72 o 
  -3   6   5       51.27       59.09      3.04 o 
  -2   6   5      226.87      239.37      9.84 o 
  -1   6   5       71.31       61.41      4.32 o 
   0   6   5       30.77       31.81      2.28 o 
   1   6   5      401.95      392.79      7.42 o 
   2   6   5        1.36        0.38      0.47 o 
   3   6   5       10.19        4.43      0.94 o 
   4   6   5       16.00       17.77      2.76 o 
   5   6   5       98.64       92.30      6.20 o 
   6   6   5       40.08       30.30      5.77 o 
  -8   7   5       39.14       46.36      7.60 o 
  -7   7   5        9.99        5.62      4.53 o 
  -6   7   5       41.80       44.09      5.61 o 
  -5   7   5       61.33       64.23      4.70 o 
  -4   7   5      134.09      132.99      4.97 o 
  -3   7   5       69.55       71.85      4.46 o 
  -2   7   5       42.05       42.33      5.59 o 
  -1   7   5      300.28      301.32     17.74 o 
   0   7   5       65.26       62.75      3.76 o 
   1   7   5       46.18       46.64      2.79 o 
   2   7   5      918.87      855.09     13.82 o 
   3   7   5       31.93       23.30      2.10 o 
   4   7   5       49.32       40.91      3.30 o 
   5   7   5       17.57       24.15      3.98 o 
   6   7   5        0.40       -3.24      5.66 o 
  -7   8   5      211.05      223.22     20.68 o 
  -6   8   5       30.66       25.85      4.29 o 
  -5   8   5        0.00        2.21      1.04 o 
  -4   8   5      312.75      286.19     11.42 o 
  -3   8   5       69.20       58.68      8.69 o 
  -2   8   5      688.00      681.67     22.83 o 
  -1   8   5      185.96      188.80     11.64 o 
   0   8   5     1024.59     1080.95     20.47 o 
   1   8   5        2.00        2.03      0.73 o 
   2   8   5      422.77      440.53     17.93 o 
   3   8   5      156.09      146.99      6.18 o 
   4   8   5      200.82      187.39      8.02 o 
   5   8   5       37.71       33.85      4.76 o 
   6   8   5        2.28        0.98      8.36 o 
  -7   9   5        9.99        7.99      2.84 o 
  -6   9   5        6.54        6.40      2.75 o 
  -5   9   5      157.21      159.22      8.20 o 
  -4   9   5      639.46      696.02     39.66 o 
  -3   9   5      127.39      123.56     10.54 o 
  -2   9   5        1.66       -0.14      1.41 o 
  -1   9   5       25.60       24.84      2.72 o 
   0   9   5     1811.70     1806.99     21.83 o 
   1   9   5       94.66       90.93      5.37 o 
   2   9   5       63.95       60.93      5.43 o 
   3   9   5        3.77        0.33      1.28 o 
   4   9   5        4.95        4.24      1.46 o 
   5   9   5       14.52       16.98      3.57 o 
  -6  10   5       37.99       45.95      7.39 o 
  -5  10   5       76.88       73.52      9.11 o 
  -4  10   5      279.92      299.82     17.52 o 
  -3  10   5      277.87      300.67     16.91 o 
  -2  10   5     1062.46     1094.80     31.33 o 
  -1  10   5       28.97       28.49      4.95 o 
   0  10   5       16.75       16.08      3.08 o 
   1  10   5       38.35       43.29      4.59 o 
   2  10   5       99.57       91.07      6.63 o 
   3  10   5       20.43       18.41      3.13 o 
   4  10   5        0.16        1.09      2.42 o 
   5  10   5        0.36        2.50      2.03 o 
  -6  11   5       18.49       19.57      6.89 o 
  -5  11   5      105.99      110.48     19.36 o 
  -4  11   5       21.51       18.14      7.02 o 
  -3  11   5       11.62        9.37      3.37 o 
  -2  11   5      302.39      322.54     19.25 o 
  -1  11   5       51.86       50.18      5.04 o 
   0  11   5       52.08       56.32      5.35 o 
   1  11   5       57.32       50.22      5.04 o 
   2  11   5        0.01        1.55      1.40 o 
   3  11   5        3.98        2.97      1.68 o 
   4  11   5       29.78       23.41      5.10 o 
  -5  12   5       37.35       43.52     10.45 o 
  -4  12   5        0.08        1.85      2.94 o 
  -3  12   5       23.10       18.46      4.63 o 
  -2  12   5        2.86        1.85      1.93 o 
  -1  12   5        0.07        0.52      1.28 o 
   0  12   5      120.16      126.49      8.21 o 
   1  12   5       97.42       96.78      7.27 o 
   2  12   5       59.24       64.02      6.57 o 
   3  12   5        3.31        4.96      2.46 o 
   4  12   5       28.84       23.19      6.87 o 
  -3  13   5        0.50       -0.64      2.06 o 
  -2  13   5        5.72        1.91      5.44 o 
  -1  13   5        3.93        2.91      5.78 o 
   0  13   5       45.57       53.84      7.40 o 
   1  13   5        9.84       18.11      4.58 o 
   2  13   5       68.15       65.57     14.28 o 
   3  13   5      290.29      302.70     17.39 o 
  -1  14   5        0.00       -5.61      4.10 o 
   0  14   5       26.24       12.16      5.81 o 
   1  14   5       50.48       62.39     11.80 o 
  -8   0   6      190.63      166.26     19.63 o 
  -7   0   6      229.89      229.00     12.36 o 
  -6   0   6        6.25       46.19     29.95 o 
  -5   0   6       79.08       71.43     10.65 o 
  -4   0   6      138.08      154.69     14.76 o 
  -3   0   6      158.97      159.15      5.37 o 
  -2   0   6     1180.50     1164.96     10.81 o 
  -1   0   6      151.16      163.29      4.13 o 
   0   0   6       68.81       94.94      3.50 o 
   1   0   6       59.91       67.10      3.32 o 
   2   0   6     3163.09     3038.52     25.12 o 
   3   0   6      235.20      245.66     10.81 o 
   4   0   6       19.11       16.36      3.07 o 
   5   0   6        4.19        3.91      1.66 o 
   6   0   6      465.63      503.70     19.49 o 
   7   0   6      109.71      114.15     12.42 o 
  -8   1   6      177.04      146.99     17.98 o 
  -7   1   6       49.77       48.77      7.11 o 
  -6   1   6        9.35        8.47      1.85 o 
  -5   1   6       47.51       45.44      2.42 o 
  -4   1   6      187.84      183.28     11.55 o 
  -3   1   6       13.29        9.51      1.02 o 
  -2   1   6       99.67      107.44      3.81 o 
  -1   1   6       48.32       55.07      2.23 o 
   0   1   6       13.92       15.20      1.07 o 
   1   1   6        1.82        0.65      0.42 o 
   2   1   6      107.61       99.15      2.53 o 
   3   1   6        1.09        0.12      0.67 o 
   4   1   6     1104.57     1123.50     19.01 o 
   5   1   6      102.24      110.97      8.58 o 
   6   1   6      148.65      163.18     11.11 o 
   7   1   6        3.45        0.31      2.79 o 
  -8   2   6      267.11      263.95     17.38 o 
  -7   2   6        6.43        3.58      4.84 o 
  -6   2   6       16.72       13.27      1.97 o 
  -5   2   6        1.92        3.06      1.81 o 
  -4   2   6        0.24       -0.33      1.19 o 
  -3   2   6       27.37       33.03      2.72 o 
  -2   2   6       18.93       24.22      2.15 o 
  -1   2   6      361.51      374.31      6.34 o 
   0   2   6       99.47       57.01     13.78 o 
   1   2   6        0.10        0.27      0.39 o 
   2   2   6       39.35       39.23      1.54 o 
   3   2   6       92.34       86.37      3.11 o 
   4   2   6      733.94      710.24     14.04 o 
   5   2   6        0.63        1.32      1.49 o 
   6   2   6       55.42       59.86      6.85 o 
   7   2   6       93.91       98.12      9.29 o 
  -8   3   6       33.95       27.34      9.56 o 
  -7   3   6       11.07       11.66      3.70 o 
  -6   3   6       91.45      150.59     12.12 o 
  -5   3   6      118.38      115.98      9.99 o 
  -4   3   6       18.70       16.70      4.77 o 
  -3   3   6       18.64       17.88      3.61 o 
  -2   3   6        5.04        5.13      0.89 o 
  -1   3   6      113.14      128.68      3.72 o 
   0   3   6       19.35       22.21      1.32 o 
   1   3   6       58.16       59.66      2.38 o 
   2   3   6       61.28       58.48      2.06 o 
   3   3   6       48.33       53.75      2.66 o 
   4   3   6       35.36       34.36      2.01 o 
   5   3   6       11.38        8.45      2.07 o 
   6   3   6       57.03       53.29      6.43 o 
   7   3   6       81.97       91.28     11.21 o 
  -8   4   6        0.00        5.79     24.72 o 
  -7   4   6      101.53      115.01     20.66 o 
  -6   4   6        0.42        1.98      1.66 o 
  -5   4   6       14.37       11.55      3.53 o 
  -4   4   6       47.25       36.04      5.42 o 
  -3   4   6      463.21      463.95      8.65 o 
  -2   4   6        1.98        1.96      0.52 o 
  -1   4   6       95.53       99.64      2.94 o 
   0   4   6       39.73       39.86      2.30 o 
   1   4   6       28.66       26.11      1.57 o 
   2   4   6       46.40       47.01      2.08 o 
   3   4   6       53.96       54.67      2.02 o 
   4   4   6       12.01        9.87      1.97 o 
   5   4   6       50.39       42.31      4.28 o 
   6   4   6       33.71       41.29      5.13 o 
  -8   5   6       29.56       32.03      5.87 o 
  -7   5   6       45.09       48.37      6.05 o 
  -6   5   6        0.80       -0.05      1.39 o 
  -5   5   6       51.46       54.90      5.76 o 
  -4   5   6        8.73        9.81      2.32 o 
  -3   5   6      337.85      344.23      8.34 o 
  -2   5   6       89.69       91.00      4.17 o 
  -1   5   6       12.77       11.01      1.30 o 
   0   5   6       10.27       12.03      1.53 o 
   1   5   6       25.04       23.16      1.79 o 
   2   5   6        0.15        0.56      0.44 o 
   3   5   6        2.42        0.28      0.45 o 
   4   5   6      190.93      201.42      7.76 o 
   5   5   6      257.09      263.60     10.72 o 
   6   5   6       49.65       64.21      6.40 o 
  -8   6   6       10.38        6.72      3.11 o 
  -7   6   6       49.50       48.63      6.16 o 
  -6   6   6        7.04       13.40      3.25 o 
  -5   6   6        2.56        0.24      1.23 o 
  -4   6   6       11.14       12.74      1.19 o 
  -3   6   6       16.15       14.12      1.87 o 
  -2   6   6       52.50       48.16      4.58 o 
  -1   6   6      130.84      118.08      6.93 o 
   0   6   6      316.92      328.13     11.82 o 
   1   6   6       27.74       20.10      1.75 o 
   2   6   6      129.28      111.76      3.79 o 
   3   6   6      132.33      126.36      4.48 o 
   4   6   6       16.12       12.25      2.33 o 
   5   6   6       73.51       79.11      7.85 o 
   6   6   6       26.46       31.27      4.68 o 
  -7   7   6        9.35        9.17      3.03 o 
  -6   7   6       49.45       49.64      6.03 o 
  -5   7   6       66.01       74.61      6.98 o 
  -4   7   6       99.41       99.08      5.26 o 
  -3   7   6        9.80        8.12      1.21 o 
  -2   7   6       10.96       12.72      3.27 o 
  -1   7   6       13.36       14.22      3.25 o 
   0   7   6      947.43     1003.26     18.45 o 
   1   7   6      111.01       94.53      4.56 o 
   2   7   6        9.70        5.24      1.12 o 
   3   7   6      230.74      220.24      7.76 o 
   4   7   6        2.35        3.34      1.70 o 
   5   7   6        7.01        7.66      3.53 o 
  -7   8   6       87.05       82.99      8.28 o 
  -6   8   6       80.67       84.35      7.96 o 
  -5   8   6        2.40        1.08      2.01 o 
  -4   8   6       40.76       44.92      5.27 o 
  -3   8   6       46.23       42.57      6.23 o 
  -2   8   6      734.73      755.37     24.85 o 
  -1   8   6       39.28       33.67      5.61 o 
   0   8   6      446.75      456.18     15.87 o 
   1   8   6        3.37        3.04      0.95 o 
   2   8   6        0.02        3.18      1.77 o 
   3   8   6       16.33       11.39      2.01 o 
   4   8   6        2.10        0.78      1.12 o 
   5   8   6       11.39       11.21      3.88 o 
  -6   9   6      118.15      116.99      9.56 o 
  -5   9   6      169.41      198.14     11.95 o 
  -4   9   6      263.18      285.11     17.01 o 
  -3   9   6       18.88       26.70      5.20 o 
  -2   9   6      219.63      245.92     25.26 o 
  -1   9   6       53.32       63.48      4.61 o 
   0   9   6        7.17        5.68      1.20 o 
   1   9   6        0.37        2.50      1.52 o 
   2   9   6      181.59      166.71      8.88 o 
   3   9   6        9.24        6.83      1.78 o 
   4   9   6        2.82        1.64      1.72 o 
   5   9   6        1.61        6.69      3.43 o 
  -6  10   6        7.49        8.47      4.99 o 
  -5  10   6       11.21        4.30      5.58 o 
  -4  10   6      141.65      149.71     12.82 o 
  -3  10   6       67.30       70.14      8.47 o 
  -2  10   6       12.14        9.46      3.22 o 
  -1  10   6        5.53        5.52      2.52 o 
   0  10   6       34.20       31.13      4.21 o 
   1  10   6       14.41       15.89      2.93 o 
   2  10   6       29.00       26.86      3.75 o 
   3  10   6        6.08        5.93      1.76 o 
   4  10   6        0.51       -0.25      1.29 o 
  -5  11   6        4.07        7.68      3.28 o 
  -4  11   6       39.82       42.10      7.13 o 
  -3  11   6       42.39       35.18      6.36 o 
  -2  11   6       46.64       45.83      6.80 o 
  -1  11   6        1.51        1.89      3.18 o 
   0  11   6       62.59       68.25      6.17 o 
   1  11   6       18.81       18.37      3.32 o 
   2  11   6        1.53        1.00      1.25 o 
   3  11   6        6.66        4.74      2.68 o 
   4  11   6        2.45       -0.63      2.08 o 
  -4  12   6      160.11      165.94     14.25 o 
  -3  12   6       35.29       49.39      7.67 o 
  -2  12   6       32.67       37.00      6.54 o 
  -1  12   6       43.43       48.29      5.54 o 
   0  12   6        6.24        5.36      2.04 o 
   1  12   6      102.49      104.84      7.87 o 
   2  12   6        0.07        2.66      1.90 o 
   3  12   6        1.15        0.97      1.34 o 
  -2  13   6       27.98       28.09      5.74 o 
  -1  13   6       44.76       55.81      7.99 o 
   0  13   6        1.59       -0.35      2.49 o 
   1  13   6        7.48        5.32      2.62 o 
   2  13   6        0.00       -3.38      2.26 o 
  -8   1   7        1.68        0.11      2.85 o 
  -7   1   7        2.04        1.62      2.37 o 
  -6   1   7        6.97        6.49      2.92 o 
  -5   1   7        0.40        1.51      0.93 o 
  -4   1   7       81.14       75.67      5.01 o 
  -3   1   7      194.73      202.25      7.24 o 
  -2   1   7        8.21        6.95      1.17 o 
  -1   1   7      196.69      203.95      4.66 o 
   0   1   7      470.62      470.25      7.46 o 
   1   1   7       78.63       77.18      2.78 o 
   2   1   7      877.88      841.34      9.22 o 
   3   1   7        1.26        1.84      0.53 o 
   4   1   7       46.18       49.61      4.23 o 
   5   1   7        0.91        2.31      1.52 o 
   6   1   7        0.04       -0.98      1.30 o 
  -8   2   7       98.47       96.56     11.46 o 
  -7   2   7       17.77       22.07      5.13 o 
  -6   2   7        0.04       -1.90      2.52 o 
  -5   2   7        0.02       -2.19      3.31 o 
  -4   2   7       13.31       13.86      2.09 o 
  -3   2   7      324.49      341.08      7.97 o 
  -2   2   7        0.00        0.69      0.72 o 
  -1   2   7        0.35        1.22      0.51 o 
   0   2   7       17.16       16.04      1.22 o 
   1   2   7       16.03       15.94      1.19 o 
   2   2   7      527.90      505.69      7.22 o 
   3   2   7        2.54        3.53      0.80 o 
   4   2   7       31.78       32.14      3.12 o 
   5   2   7       35.00       37.26      4.54 o 
   6   2   7        4.48        5.89      3.68 o 
  -8   3   7       92.64       90.90     15.61 o 
  -7   3   7       52.79       59.08      8.17 o 
  -6   3   7       91.83       99.06     10.15 o 
  -5   3   7      469.87      484.90     21.39 o 
  -4   3   7       25.05       25.63      3.00 o 
  -3   3   7        1.94        2.16      0.82 o 
  -2   3   7        1.06        1.07      0.47 o 
  -1   3   7        0.09        0.22      0.45 o 
   0   3   7        1.82        2.25      0.58 o 
   1   3   7      300.11      279.09      5.04 o 
   2   3   7      272.77      251.81      4.95 o 
   3   3   7       24.69       28.48      2.03 o 
   4   3   7        4.82        5.98      1.40 o 
   5   3   7       42.75       33.98      3.89 o 
   6   3   7        3.70        0.41      1.50 o 
  -8   4   7        0.02       -2.44      2.11 o 
  -7   4   7       45.38       34.58      6.52 o 
  -6   4   7      110.63      114.85      9.13 o 
  -5   4   7       49.67       51.62      7.21 o 
  -4   4   7      196.44      217.65     13.78 o 
  -3   4   7       82.53       85.74      5.72 o 
  -2   4   7       45.16       48.79      2.38 o 
  -1   4   7        0.28        0.72      0.64 o 
   0   4   7       24.61       22.39      1.75 o 
   1   4   7       44.44       34.39      2.11 o 
   2   4   7      166.11      162.00      3.98 o 
   3   4   7      676.83      608.67     10.48 o 
   4   4   7        6.47        3.43      1.23 o 
   5   4   7       67.83       70.46      5.71 o 
   6   4   7       38.49       39.68      5.12 o 
  -8   5   7       65.98       57.64     12.15 o 
  -7   5   7        0.92        1.25      1.97 o 
  -6   5   7       44.74       53.21      6.18 o 
  -5   5   7        4.06        4.73      1.85 o 
  -4   5   7       29.12       26.11      3.93 o 
  -3   5   7       30.46       32.66      2.40 o 
  -2   5   7       57.11       54.80      2.79 o 
  -1   5   7        7.68        8.81      1.09 o 
   0   5   7      102.33       90.87      4.06 o 
   1   5   7      134.82      120.53      3.83 o 
   2   5   7       10.64       11.76      1.27 o 
   3   5   7      308.49      280.32      6.14 o 
   4   5   7       50.93       60.56      5.07 o 
   5   5   7       71.16       73.38      5.91 o 
   6   5   7        2.61        5.33      4.15 o 
  -7   6   7        1.47        4.96      2.69 o 
  -6   6   7       57.86       67.62      7.00 o 
  -5   6   7       22.96       23.03      4.01 o 
  -4   6   7        5.31        6.07      2.20 o 
  -3   6   7       52.63       48.09      2.11 o 
  -2   6   7       76.19       74.52      4.11 o 
  -1   6   7      178.92      172.84      7.89 o 
   0   6   7       38.73       41.18      2.86 o 
   1   6   7      100.60       91.75      4.09 o 
   2   6   7        0.24        0.92      0.68 o 
   3   6   7        0.00       -0.18      0.73 o 
   4   6   7        2.26        3.18      2.30 o 
   5   6   7       74.35       73.06      5.97 o 
   6   6   7        3.20        3.93      4.10 o 
  -7   7   7        2.83        0.24      1.53 o 
  -6   7   7       14.24       16.78      3.71 o 
  -5   7   7       40.86       39.84      5.27 o 
  -4   7   7       64.98       66.77      6.42 o 
  -3   7   7       69.11       70.96      4.67 o 
  -2   7   7      417.63      439.87      9.37 o 
  -1   7   7       30.78       27.61      3.65 o 
   0   7   7      107.74      110.70      5.82 o 
   1   7   7       45.64       37.15      2.84 o 
   2   7   7        0.06        0.34      0.86 o 
   3   7   7        1.99        3.69      1.50 o 
   4   7   7       13.14       14.31      3.92 o 
   5   7   7       53.81       62.80      6.30 o 
  -6   8   7       17.55       14.29      4.68 o 
  -5   8   7       21.81       18.77      3.88 o 
  -4   8   7        1.03        0.23      1.69 o 
  -3   8   7       21.34       22.10      4.88 o 
  -2   8   7      899.91      915.46     28.47 o 
  -1   8   7        3.65        5.58      3.88 o 
   0   8   7       84.91       91.53      5.35 o 
   1   8   7       41.57       31.94      2.96 o 
   2   8   7       21.05       21.76      2.25 o 
   3   8   7       92.54       86.20      6.35 o 
   4   8   7      116.13      143.44     10.61 o 
  -6   9   7      205.21      231.93     16.80 o 
  -5   9   7      108.97      125.87      9.74 o 
  -4   9   7      468.81      529.27     24.10 o 
  -3   9   7       11.15        6.51      3.08 o 
  -2   9   7       90.81       76.46      8.69 o 
  -1   9   7        7.63        9.63      2.07 o 
   0   9   7        0.95        2.29      0.96 o 
   1   9   7        0.10        0.66      1.10 o 
   2   9   7       31.76       24.75      2.94 o 
   3   9   7        2.74        0.73      1.87 o 
   4   9   7       19.97       19.71      4.09 o 
  -5  10   7       69.91       74.55      9.61 o 
  -4  10   7      107.51      121.04     11.83 o 
  -3  10   7       22.25       25.85      5.59 o 
  -2  10   7        4.22        4.53      2.20 o 
  -1  10   7        4.14        6.55      2.81 o 
   0  10   7        6.87        7.02      2.16 o 
   1  10   7        2.29       -1.39      1.77 o 
   2  10   7       17.82       13.38      2.43 o 
   3  10   7        0.03       -2.14      1.43 o 
   4  10   7      154.21      175.29     19.23 o 
  -4  11   7       94.83      102.27     11.23 o 
  -3  11   7       17.84       19.84      5.75 o 
  -2  11   7        0.29        0.69      2.52 o 
  -1  11   7       15.28       14.17      3.01 o 
   0  11   7        9.19        9.83      2.48 o 
   1  11   7        3.14        0.61      1.26 o 
   2  11   7        3.79        1.26      1.31 o 
   3  11   7        0.28       -0.48      1.86 o 
  -3  12   7        4.15       13.87      6.37 o 
  -2  12   7      105.26      114.65     11.62 o 
  -1  12   7       29.19       28.53      4.30 o 
   0  12   7        0.07        1.34      2.85 o 
   1  12   7       27.57       30.00      4.47 o 
   2  12   7        6.62        3.03      2.89 o 
  -1  13   7      224.31      243.68     24.13 o 
  -7   0   8        6.38        9.85      5.80 o 
  -6   0   8       17.64       13.46      5.54 o 
  -5   0   8       18.20       14.58      5.71 o 
  -4   0   8       26.82       21.23      6.48 o 
  -3   0   8      918.06      892.18     31.98 o 
  -2   0   8      775.72      715.44     24.98 o 
  -1   0   8       24.85       23.06      3.29 o 
   0   0   8     1753.40     1674.60     35.84 o 
   1   0   8      376.98      364.69      9.81 o 
   2   0   8     1199.60     1210.85     30.50 o 
   3   0   8      159.14      154.68     11.44 o 
   4   0   8        5.71       11.96      4.18 o 
   5   0   8       41.68       54.70      7.88 o 
   6   0   8        0.84       -1.59      2.71 o 
  -7   1   8        3.32        3.35      2.47 o 
  -6   1   8       18.25       16.48      4.46 o 
  -5   1   8      112.81      121.87     11.12 o 
  -4   1   8       15.23       16.15      3.48 o 
  -3   1   8       15.57       11.22      1.37 o 
  -2   1   8       60.21       63.54      3.49 o 
  -1   1   8      288.15      262.29      6.12 o 
   0   1   8     1556.87     1467.40     30.87 o 
   1   1   8       44.10       40.93      2.26 o 
   2   1   8       75.68       79.65      2.85 o 
   3   1   8      161.52      160.94      7.44 o 
   4   1   8      359.60      354.73     11.73 o 
   5   1   8       54.95       48.72      4.61 o 
   6   1   8       43.92       58.07     12.45 o 
  -7   2   8       17.55        6.19     12.03 o 
  -6   2   8        6.79        7.03      3.08 o 
  -5   2   8       48.89       53.78      7.42 o 
  -4   2   8       22.16       21.81      2.08 o 
  -3   2   8        0.23        1.05      0.64 o 
  -2   2   8      179.40      172.46      6.78 o 
  -1   2   8       31.23       35.87      2.26 o 
   0   2   8      418.24      418.56      7.29 o 
   1   2   8       38.36       34.78      2.02 o 
   2   2   8      845.12      801.78     11.53 o 
   3   2   8        9.21        9.07      1.66 o 
   4   2   8        7.24        8.58      1.71 o 
   5   2   8      107.38      119.38      8.33 o 
   6   2   8      127.05      138.04     20.05 o 
  -7   3   8        0.67       -3.51      5.60 o 
  -6   3   8       55.97       55.51      8.09 o 
  -5   3   8        2.87        1.66      1.67 o 
  -4   3   8       39.21       35.75      3.46 o 
  -3   3   8        0.57        0.90      0.66 o 
  -2   3   8        0.38       -0.10      1.16 o 
  -1   3   8       61.63       61.68      3.07 o 
   0   3   8       44.44       38.94      2.28 o 
   1   3   8       16.56       13.37      1.29 o 
   2   3   8      168.87      159.73      4.50 o 
   3   3   8        3.20        0.49      1.49 o 
   4   3   8      127.08      137.03      6.85 o 
   5   3   8      125.52      127.39      8.68 o 
  -7   4   8       76.69       93.59     11.01 o 
  -6   4   8        9.13       10.05      3.99 o 
  -5   4   8        0.07        1.72      1.71 o 
  -4   4   8       10.22        5.61      5.23 o 
  -3   4   8       35.44       30.36      3.11 o 
  -2   4   8        4.17        2.07      0.59 o 
  -1   4   8        2.74        2.19      0.75 o 
   0   4   8       58.26       57.61      3.47 o 
   1   4   8       70.56       72.96      3.07 o 
   2   4   8       44.89       39.06      2.56 o 
   3   4   8      165.41      157.20      5.95 o 
   4   4   8       14.68       14.32      2.30 o 
   5   4   8       94.50      111.68      7.44 o 
  -7   5   8        8.72       13.14      2.96 o 
  -6   5   8       34.75       36.47      5.28 o 
  -5   5   8       32.59       40.91      5.29 o 
  -4   5   8       14.89       11.66      2.77 o 
  -3   5   8      151.34      145.13      7.79 o 
  -2   5   8        0.04        0.09      0.61 o 
  -1   5   8      105.29       96.24      5.16 o 
   0   5   8      167.96      147.93      5.54 o 
   1   5   8      350.66      315.73      7.27 o 
   2   5   8       40.73       37.41      2.75 o 
   3   5   8       38.92       30.13      2.88 o 
   4   5   8      141.93      148.83      8.21 o 
   5   5   8        1.85        5.16      2.32 o 
  -7   6   8        1.95       -3.01      3.11 o 
  -6   6   8       34.44       34.31      5.24 o 
  -5   6   8       97.47       90.95     10.88 o 
  -4   6   8       19.95       19.80      3.56 o 
  -3   6   8        1.81        0.88      0.85 o 
  -2   6   8      417.59      406.66     11.28 o 
  -1   6   8        0.74        0.91      0.64 o 
   0   6   8       10.30        6.56      1.17 o 
   1   6   8      241.02      226.85      6.84 o 
   2   6   8       41.99       41.04      2.94 o 
   3   6   8        3.82        1.62      0.88 o 
   4   6   8        0.02       -1.13      1.65 o 
   5   6   8        6.94        0.51      3.42 o 
  -6   7   8       50.89       54.45      6.64 o 
  -5   7   8       12.24       20.54      4.14 o 
  -4   7   8      379.35      410.31     16.37 o 
  -3   7   8       13.22        9.41      3.34 o 
  -2   7   8      113.55      113.61      7.36 o 
  -1   7   8       64.33       60.48      4.24 o 
   0   7   8        1.92        0.29      0.74 o 
   1   7   8       55.51       62.60      3.69 o 
   2   7   8        0.35        0.42      0.80 o 
   3   7   8       59.65       54.75      4.08 o 
   4   7   8        3.75        6.36      2.14 o 
  -6   8   8       23.27       21.48      7.42 o 
  -5   8   8        0.24       -0.19      1.42 o 
  -4   8   8      381.22      397.27     16.53 o 
  -3   8   8        4.68        1.45      6.01 o 
  -2   8   8       32.29       35.94      4.36 o 
  -1   8   8       24.31       25.26      3.71 o 
   0   8   8        3.00        2.91      1.00 o 
   1   8   8       13.10       10.52      1.76 o 
   2   8   8        3.37        2.42      0.91 o 
   3   8   8        0.66        0.77      0.87 o 
   4   8   8        2.51        1.91      1.58 o 
  -5   9   8        0.62       -0.19      1.58 o 
  -4   9   8      116.38      117.56     11.80 o 
  -3   9   8        7.97        6.95      2.79 o 
  -2   9   8       43.96       44.61      5.13 o 
  -1   9   8       25.75       18.65      3.54 o 
   0   9   8       30.81       21.98      3.14 o 
   1   9   8       24.47       18.73      2.62 o 
   2   9   8      117.81      140.76     10.47 o 
   3   9   8        4.50        4.53      1.88 o 
  -4  10   8        8.99        7.53      4.01 o 
  -3  10   8        0.11       -1.57      2.25 o 
  -2  10   8       15.93       12.31      5.10 o 
  -1  10   8        5.17        3.66      1.46 o 
   0  10   8       22.43       16.85      2.80 o 
   1  10   8       57.63       58.84      5.29 o 
   2  10   8        0.16        3.59      1.34 o 
   3  10   8       47.13       68.87      8.96 o 
  -3  11   8       21.59       18.27      7.01 o 
  -2  11   8        2.74        1.53      2.53 o 
  -1  11   8       68.86       81.78      7.51 o 
   0  11   8        8.86        8.59      3.19 o 
   1  11   8       28.07       30.16      4.06 o 
   2  11   8       11.52        8.84      2.95 o 
  -1  12   8       32.05       31.95      5.82 o 
   0  12   8        5.49        6.05      2.23 o 
  -7   1   9        4.35        5.89      3.05 o 
  -6   1   9       41.43       36.05      6.73 o 
  -5   1   9      175.70      170.14     13.62 o 
  -4   1   9        0.41       -0.70      2.75 o 
  -3   1   9        7.54        8.99      1.94 o 
  -2   1   9      600.18      575.24     22.42 o 
  -1   1   9       16.76       14.58      1.67 o 
   0   1   9       34.23       37.87      2.79 o 
   1   1   9       21.83       20.35      1.64 o 
   2   1   9        2.28        2.69      0.91 o 
   3   1   9        7.73       11.15      2.69 o 
   4   1   9       21.04       26.57      3.73 o 
   5   1   9        2.89        8.92      2.54 o 
  -7   2   9       40.57       38.21      7.17 o 
  -6   2   9        1.66       -2.05      2.05 o 
  -5   2   9       18.92       16.70      4.54 o 
  -4   2   9        0.00        1.69      2.39 o 
  -3   2   9        0.15       -0.11      0.59 o 
  -2   2   9       57.67       51.37      4.01 o 
  -1   2   9        0.04        0.84      0.87 o 
   0   2   9      243.77      250.37      6.44 o 
   1   2   9        1.94        3.24      0.75 o 
   2   2   9        1.56        2.90      0.92 o 
   3   2   9       31.08       29.23      3.16 o 
   4   2   9       24.89       30.67      3.57 o 
   5   2   9       26.40       30.68      4.27 o 
  -6   3   9        0.05        0.60      2.26 o 
  -5   3   9        1.88        1.25      4.69 o 
  -4   3   9        6.12        5.42      3.92 o 
  -3   3   9        1.99        0.96      0.92 o 
  -2   3   9      145.31      141.92      8.27 o 
  -1   3   9      336.06      342.44      9.12 o 
   0   3   9      143.01      153.23      7.18 o 
   1   3   9      169.13      151.43      5.99 o 
   2   3   9        0.06        2.07      0.84 o 
   3   3   9       33.18       43.04      3.87 o 
   4   3   9        2.52        1.26      1.15 o 
   5   3   9        2.23       -1.45      2.52 o 
  -6   4   9       14.62       10.59      5.33 o 
  -5   4   9       33.64       33.85      6.81 o 
  -4   4   9       31.86       34.48      6.03 o 
  -3   4   9      128.49      139.91      9.60 o 
  -2   4   9       17.17       11.62      2.51 o 
  -1   4   9      125.57      131.97      5.59 o 
   0   4   9      342.47      341.35     12.70 o 
   1   4   9      455.06      396.53      9.88 o 
   2   4   9        7.30       11.55      1.85 o 
   3   4   9        7.53       11.86      2.02 o 
   4   4   9        0.62        0.91      1.10 o 
   5   4   9       44.38       52.25     11.92 o 
  -6   5   9        2.44        0.03      1.46 o 
  -5   5   9        0.04       -1.00      1.90 o 
  -4   5   9      126.03      130.66      9.22 o 
  -3   5   9        0.08        1.00      1.23 o 
  -2   5   9      175.24      166.90      7.28 o 
  -1   5   9      312.43      308.96     10.70 o 
   0   5   9       48.92       54.19      4.08 o 
   1   5   9       21.93       21.73      2.12 o 
   2   5   9       34.45       37.20      3.26 o 
   3   5   9      142.34      151.66      7.95 o 
   4   5   9        5.20        4.43      2.35 o 
  -6   6   9        0.57        2.77      2.05 o 
  -5   6   9       48.64       47.49      6.04 o 
  -4   6   9      264.25      281.12     13.73 o 
  -3   6   9       62.16       68.84      6.42 o 
  -2   6   9        1.17        1.15      1.60 o 
  -1   6   9       49.02       48.99      4.38 o 
   0   6   9        0.17       -0.04      0.91 o 
   1   6   9      104.22      113.33      5.05 o 
   2   6   9        0.57       -0.01      0.90 o 
   3   6   9        0.93        4.20      1.44 o 
   4   6   9       20.90       29.61      4.96 o 
  -6   7   9       68.89       76.29     13.33 o 
  -5   7   9       17.95       23.48      4.30 o 
  -4   7   9      212.12      212.42     12.15 o 
  -3   7   9       60.20       57.94      6.00 o 
  -2   7   9       19.61       20.14      3.26 o 
  -1   7   9       45.27       46.50      4.98 o 
   0   7   9       23.10       25.35      2.61 o 
   1   7   9       11.14        9.76      1.51 o 
   2   7   9        0.23       -0.95      1.00 o 
   3   7   9       41.74       39.78      4.19 o 
  -5   8   9        0.96        0.16      1.68 o 
  -4   8   9        3.50        0.17      1.48 o 
  -3   8   9       11.47       16.04      4.52 o 
  -2   8   9        2.26        3.53      2.37 o 
  -1   8   9      110.58      109.13      6.59 o 
   0   8   9       16.51       14.05      2.04 o 
   1   8   9       17.95       15.17      2.27 o 
   2   8   9      179.90      191.34      8.84 o 
   3   8   9        6.91        4.45      1.90 o 
  -4   9   9        0.32        1.87      2.09 o 
  -3   9   9       10.67        2.93      4.02 o 
  -2   9   9       80.40       78.74      9.40 o 
  -1   9   9        0.19       -1.12      1.38 o 
   0   9   9       25.05       28.23      4.21 o 
   1   9   9       11.94       11.75      2.77 o 
   2   9   9        2.82        2.10      1.28 o 
  -3  10   9        6.06       13.98      5.72 o 
  -2  10   9        8.97        8.87      3.29 o 
  -1  10   9        4.26        1.46      2.08 o 
   0  10   9       70.61       62.69      5.64 o 
   1  10   9        5.65        8.11      2.12 o 
  -6   0  10        2.60        4.00      3.92 o 
  -5   0  10      374.26      429.07     32.04 o 
  -4   0  10     1037.02     1141.62     49.97 o 
  -3   0  10      317.00      387.09     27.74 o 
  -2   0  10        8.22        3.72      3.33 o 
  -1   0  10        1.76        2.94      3.39 o 
   0   0  10      247.68      248.63     12.38 o 
   1   0  10       60.31       68.68      5.71 o 
   2   0  10       36.34       34.94      5.65 o 
   3   0  10        2.17       -0.59      2.73 o 
   4   0  10      202.98      253.16     17.12 o 
  -6   1  10       74.72       87.43     10.71 o 
  -5   1  10      132.08      142.74     13.11 o 
  -4   1  10      100.18      114.67     11.24 o 
  -3   1  10       92.95       93.59      9.70 o 
  -2   1  10      676.68      702.69     24.96 o 
  -1   1  10      108.79      103.72      9.10 o 
   0   1  10      195.63      202.55      9.23 o 
   1   1  10       14.25       12.00      1.70 o 
   2   1  10        0.72        2.43      1.60 o 
   3   1  10       36.52       30.78      4.18 o 
   4   1  10        0.03        0.54      1.66 o 
  -6   2  10       10.96       12.19      7.76 o 
  -5   2  10       12.23       23.90      5.71 o 
  -4   2  10        6.31        4.17      2.41 o 
  -3   2  10        3.78        3.60      2.17 o 
  -2   2  10      704.04      715.37     18.04 o 
  -1   2  10       98.86       92.78      5.94 o 
   0   2  10       92.42       95.03      5.63 o 
   1   2  10       51.91       57.94      3.78 o 
   2   2  10       44.01       52.79      4.48 o 
   3   2  10       12.34       17.79      3.13 o 
   4   2  10       32.29       34.72      5.09 o 
  -6   3  10       29.95       37.12      7.12 o 
  -5   3  10       13.22       13.46      4.89 o 
  -4   3  10       31.99       37.07      7.61 o 
  -3   3  10       44.37       38.98      6.39 o 
  -2   3  10       47.32       45.72      4.73 o 
  -1   3  10        0.04       -0.17      0.91 o 
   0   3  10      182.37      187.82      7.28 o 
   1   3  10       26.73       24.85      2.34 o 
   2   3  10       19.36       17.40      2.37 o 
   3   3  10       18.75       13.99      2.23 o 
   4   3  10       10.98        7.68      1.99 o 
  -5   4  10       51.62       60.47      8.73 o 
  -4   4  10        6.41       12.20      2.71 o 
  -3   4  10      130.25      134.08      8.95 o 
  -2   4  10        0.00        2.08      1.82 o 
  -1   4  10       62.94       59.49      5.80 o 
   0   4  10        0.12        1.33      0.93 o 
   1   4  10        0.01        0.12      1.10 o 
   2   4  10       59.69       63.73      6.74 o 
   3   4  10       67.40       72.75      6.55 o 
  -6   5  10        2.06       -0.52      2.49 o 
  -5   5  10        9.14       12.93      3.28 o 
  -4   5  10       35.89       37.82      5.26 o 
  -3   5  10        0.05       -2.44      2.37 o 
  -2   5  10      153.49      161.97      8.53 o 
  -1   5  10      304.51      283.53     18.97 o 
   0   5  10       16.41       21.66      2.49 o 
   1   5  10       12.54        9.94      1.96 o 
   2   5  10        0.08        1.65      1.32 o 
   3   5  10      124.59      146.59      8.19 o 
  -5   6  10       44.12       42.64      7.13 o 
  -4   6  10      145.35      155.47     10.62 o 
  -3   6  10       62.81       65.82      6.52 o 
  -2   6  10        7.85        9.81      2.59 o 
  -1   6  10       20.69       18.46      3.00 o 
   0   6  10       14.45       13.43      1.95 o 
   1   6  10       14.31       11.20      2.34 o 
   2   6  10       27.57       33.41      3.61 o 
   3   6  10       22.02       33.38      4.35 o 
  -5   7  10        2.29        7.95      4.37 o 
  -4   7  10        1.63       -0.47      1.69 o 
  -3   7  10       36.43       38.13      5.04 o 
  -2   7  10        5.80        6.39      2.92 o 
  -1   7  10        8.17        6.96      1.95 o 
   0   7  10        6.34        9.31      1.83 o 
   1   7  10        9.47        7.82      1.77 o 
   2   7  10        0.63       -0.01      1.29 o 
  -4   8  10        2.58        0.77      3.89 o 
  -3   8  10       11.38        1.88      4.14 o 
  -2   8  10        1.79        5.22      2.73 o 
  -1   8  10        2.07        1.91      2.05 o 
   0   8  10       14.18       13.44      2.44 o 
   1   8  10       43.80       47.61      5.04 o 
  -3   9  10       58.32       62.52     12.50 o 
  -2   9  10       13.03        9.97      4.64 o 
  -1   9  10       12.12        5.54      1.82 o 
   0   9  10      204.83      234.53     10.01 o 
  -5   1  11        8.57       11.87      4.26 o 
  -4   1  11      165.18      177.45     17.47 o 
  -3   1  11        2.93        0.42      2.98 o 
  -2   1  11        4.97        4.64      2.71 o 
  -1   1  11        7.45        1.65      4.31 o 
   0   1  11        2.88        1.54      1.61 o 
   1   1  11        9.40        7.17      1.84 o 
   2   1  11       94.10      111.40      7.48 o 
   3   1  11       34.98       37.51      6.15 o 
  -5   2  11        3.63        1.31      1.95 o 
  -4   2  11      159.66      148.35     21.52 o 
  -3   2  11        1.01        1.48      1.89 o 
  -2   2  11        5.17        4.32      3.00 o 
  -1   2  11       14.68       10.37      3.38 o 
   0   2  11        0.00        1.32      1.93 o 
   1   2  11        7.36        7.63      2.22 o 
   2   2  11        4.08        1.82      2.42 o 
   3   2  11       12.03       18.39      3.68 o 
  -5   3  11       62.97       55.78     12.66 o 
  -4   3  11      148.93      176.44     14.69 o 
  -3   3  11        7.45        6.01      3.01 o 
  -2   3  11       53.58       56.99      7.67 o 
  -1   3  11       26.19       17.06      3.63 o 
   0   3  11        0.97        2.10      1.07 o 
   1   3  11       77.83       79.20      6.15 o 
   2   3  11       23.28       38.35      4.50 o 
  -5   4  11       18.99       15.24      5.22 o 
  -4   4  11      128.89      122.31      9.34 o 
  -3   4  11      259.45      252.46     17.00 o 
  -2   4  11      128.55      138.47     12.26 o 
  -1   4  11        3.19        1.88      1.21 o 
   0   4  11       10.09        8.77      2.04 o 
   1   4  11      154.73      178.94      9.74 o 
   2   4  11        0.97        1.67      1.14 o 
  -4   5  11       17.52       11.81      2.85 o 
  -3   5  11       67.47       47.66      7.55 o 
  -2   5  11       20.98       15.89      4.36 o 
  -1   5  11        2.16        0.88      1.24 o 
   0   5  11       29.99       33.26      3.25 o 
   1   5  11       57.14       55.76      6.28 o 
   2   5  11        0.17       -3.48      2.32 o 
  -4   6  11        1.52        3.66      4.41 o 
  -3   6  11       10.62        5.47      4.37 o 
  -2   6  11        1.15        0.55      1.58 o 
  -1   6  11       45.48       43.31      8.40 o 
   0   6  11        8.00        2.08      1.29 o 
   1   6  11       20.09       22.37      3.87 o 
  -3   7  11        0.03       -3.50      2.55 o 
  -2   7  11        0.52        1.34      5.59 o 
  -1   7  11        4.80        2.15      1.47 o 
   0   7  11        1.05        2.34      2.19 o 
  -4   0  12       72.48       67.06     13.50 o 
  -3   0  12       10.45       11.80      5.54 o 
  -2   0  12        9.99       11.11      5.31 o 
  -1   0  12        4.89        5.72      3.46 o 
   0   0  12      149.01      213.27     22.51 o 
  -4   1  12        1.10        1.71      3.96 o 
  -3   1  12       13.78        6.88      3.79 o 
  -2   1  12        8.58       10.53      3.76 o 
  -1   1  12        4.54        0.34      4.34 o 
   0   1  12        3.24        4.46      4.40 o 
   1   1  12        3.67        6.26      3.81 o 
  -3   2  12       47.26       43.57      7.48 o 
  -2   2  12        5.10        0.57      1.53 o 
  -1   2  12       21.99       24.99      4.98 o 
   0   2  12        1.38        0.76      2.40 o 
   1   2  12        4.51       14.16      5.98 o 
  -3   3  12        3.10        1.86      2.41 o 
  -2   3  12       13.37       17.69      4.56 o 
  -1   3  12        4.91        7.13      3.72 o 
   0   3  12        0.57       -0.44      2.03 o 
  -2   4  12       29.11       28.66      6.71 o 
  -1   4  12       87.39       84.20      9.37 o 
   0   4  12        2.40        0.89      1.98 o 
                                                 
